# Supplementary material for: Resistance phenotypes and genomic features of Mycobacterium seoulense isolates
Source: Front Cell Infect Microbiol. 2025 Apr 7;15:1553591. doi: 10.3389/fcimb.2025.1553591 (PMC12009822; doi:10.3389/fcimb.2025.1553591)
Supplement: Supplementary file 3 [file Table2.xlsx]

## Sheet: gene_presence_absence(1)
Gene	Non-unique Gene name	Annotation	No. isolates	Predicted matched CDS in M. seoulense strains
				16NTM017	20NTM058	20NTM062	20NTM121	21NTM074	22NTM124	23NTM055	DSM44998	JCM16018
group_100		hypothetical protein	9	16NTM017_04707	20NTM058_05063	20NTM062_05282	20NTM121_05085	21NTM074_05106	22NTM124_03800	23NTM055_04983	DSM44998_00021	JCM16018_01060
embR_1		Transcriptional regulatory protein EmbR	9	16NTM017_02740	20NTM058_02091	20NTM062_01023	20NTM121_00453	21NTM074_01491	22NTM124_04733	23NTM055_01126	DSM44998_01481	JCM16018_02506
group_1002		hypothetical protein	9	16NTM017_02759	20NTM058_02072	20NTM062_01004	20NTM121_00472	21NTM074_01472	22NTM124_04713	23NTM055_01146	DSM44998_01461	JCM16018_02486
group_1003		hypothetical protein	9	16NTM017_02760	20NTM058_02071	20NTM062_01003	20NTM121_00473	21NTM074_01471	22NTM124_04712	23NTM055_01147	DSM44998_01460	JCM16018_02485
fgd_4		F420-dependent glucose-6-phosphate dehydrogenase	9	16NTM017_02761	20NTM058_02070	20NTM062_01002	20NTM121_00474	21NTM074_01470	22NTM124_04711	23NTM055_01148	DSM44998_01459	JCM16018_02484
group_1005		hypothetical protein	9	16NTM017_02763	20NTM058_02068	20NTM062_01000	20NTM121_00476	21NTM074_01468	22NTM124_04709	23NTM055_01150	DSM44998_01457	JCM16018_02482
group_1006		hypothetical protein	9	16NTM017_02766	20NTM058_02065	20NTM062_00997	20NTM121_00479	21NTM074_01465	22NTM124_04706	23NTM055_01153	DSM44998_01454	JCM16018_02479
group_1007		hypothetical protein	9	16NTM017_02767	20NTM058_02064	20NTM062_00996	20NTM121_00480	21NTM074_01464	22NTM124_04705	23NTM055_01154	DSM44998_01453	JCM16018_02478
group_1009		hypothetical protein	9	16NTM017_02769	20NTM058_02062	20NTM062_00994	20NTM121_00482	21NTM074_01462	22NTM124_04704	23NTM055_01155	DSM44998_01451	JCM16018_02476
cinA_2		1,8-cineole 2-endo-monooxygenase	9	16NTM017_05005	20NTM058_04267	20NTM062_00016	20NTM121_05309	21NTM074_02213	22NTM124_04151	23NTM055_01645	DSM44998_00978	JCM16018_02003
group_1010		hypothetical protein	9	16NTM017_02771	20NTM058_02060	20NTM062_00992	20NTM121_00484	21NTM074_01460	22NTM124_04702	23NTM055_01157	DSM44998_01449	JCM16018_02474
rpmE		50S ribosomal protein L31	9	16NTM017_02780	20NTM058_02051	20NTM062_00983	20NTM121_00493	21NTM074_01451	22NTM124_04693	23NTM055_01166	DSM44998_01440	JCM16018_02465
prmC_1		Release factor glutamine methyltransferase	9	16NTM017_02782	20NTM058_02049	20NTM062_00981	20NTM121_00495	21NTM074_01449	22NTM124_04691	23NTM055_01168	DSM44998_01438	JCM16018_02463
group_1013		putative protein	9	16NTM017_02785	20NTM058_02046	20NTM062_00978	20NTM121_00498	21NTM074_01446	22NTM124_04688	23NTM055_01171	DSM44998_01435	JCM16018_02460
atpFH		ATP synthase subunit b-delta	9	16NTM017_02789	20NTM058_02042	20NTM062_00974	20NTM121_00502	21NTM074_01442	22NTM124_04684	23NTM055_01175	DSM44998_01431	JCM16018_02456
group_1015		Corrinoid adenosyltransferase	9	16NTM017_02795	20NTM058_02036	20NTM062_00968	20NTM121_00508	21NTM074_01436	22NTM124_04678	23NTM055_01181	DSM44998_01425	JCM16018_02450
ogt		Methylated-DNA--protein-cysteine methyltransferase	9	16NTM017_02800	20NTM058_02031	20NTM062_00963	20NTM121_00513	21NTM074_01431	22NTM124_04673	23NTM055_01186	DSM44998_01420	JCM16018_02445
pncB1		Nicotinate phosphoribosyltransferase pncB1	9	16NTM017_02812	20NTM058_02019	20NTM062_00951	20NTM121_00524	21NTM074_01420	22NTM124_04659	23NTM055_01200	DSM44998_01409	JCM16018_02434
clpS		ATP-dependent Clp protease adapter protein ClpS	9	16NTM017_02813	20NTM058_02018	20NTM062_00950	20NTM121_00525	21NTM074_01419	22NTM124_04658	23NTM055_01201	DSM44998_01408	JCM16018_02433
group_1019		putative protein	9	16NTM017_02814	20NTM058_02017	20NTM062_00949	20NTM121_00526	21NTM074_01418	22NTM124_04657	23NTM055_01202	DSM44998_01407	JCM16018_02432
group_102		putative protein	9	16NTM017_05264	20NTM058_05342	20NTM062_05446	20NTM121_05169	21NTM074_05268	22NTM124_03539	23NTM055_04723	DSM44998_00315	JCM16018_01342
group_1020		putative aminopeptidase	9	16NTM017_02815	20NTM058_02016	20NTM062_00948	20NTM121_00527	21NTM074_01417	22NTM124_04656	23NTM055_01203	DSM44998_01406	JCM16018_02431
rph		Ribonuclease PH	9	16NTM017_02819	20NTM058_02012	20NTM062_00944	20NTM121_00531	21NTM074_01413	22NTM124_04652	23NTM055_01207	DSM44998_01402	JCM16018_02427
group_1022		dITP/XTP pyrophosphatase	9	16NTM017_02821	20NTM058_02010	20NTM062_00942	20NTM121_00533	21NTM074_01411	22NTM124_04651	23NTM055_01208	DSM44998_01400	JCM16018_02425
group_1023		putative protein	9	16NTM017_02822	20NTM058_02009	20NTM062_00941	20NTM121_00534	21NTM074_01410	22NTM124_04650	23NTM055_01209	DSM44998_01399	JCM16018_02424
group_1024		hypothetical protein	9	16NTM017_02823	20NTM058_02008	20NTM062_00940	20NTM121_00535	21NTM074_01409	22NTM124_04649	23NTM055_01210	DSM44998_01398	JCM16018_02423
irtA		Iron import ATP-binding/permease protein IrtA	9	16NTM017_02829	20NTM058_02002	20NTM062_00934	20NTM121_00541	21NTM074_01403	22NTM124_04643	23NTM055_01216	DSM44998_01392	JCM16018_02417
irtB		Iron import ATP-binding/permease protein IrtB	9	16NTM017_02830	20NTM058_02001	20NTM062_00933	20NTM121_00542	21NTM074_01402	22NTM124_04642	23NTM055_01217	DSM44998_01391	JCM16018_02416
hcl		3-hydroxybenzoate--CoA/4-hydroxybenzoate--CoA ligase	9	16NTM017_02841	20NTM058_01990	20NTM062_00922	20NTM121_00553	21NTM074_01391	22NTM124_04631	23NTM055_01228	DSM44998_01380	JCM16018_02405
group_1029	paaG_1	1,2-epoxyphenylacetyl-CoA isomerase	9	16NTM017_02846	20NTM058_01985	20NTM062_00917	20NTM121_00558	21NTM074_01386	22NTM124_04626	23NTM055_01233	DSM44998_01375	JCM16018_02400
group_103		hypothetical protein	9	16NTM017_05305	20NTM058_05298	20NTM062_05402	20NTM121_05215	21NTM074_05225	22NTM124_03577	23NTM055_04761	DSM44998_00275	JCM16018_01302
echA8_3		putative enoyl-CoA hydratase echA8	9	16NTM017_02848	20NTM058_01983	20NTM062_00915	20NTM121_00560	21NTM074_01384	22NTM124_04624	23NTM055_01235	DSM44998_01373	JCM16018_02398
group_1031		Acyl-CoA dehydrogenase FadE26	9	16NTM017_02858	20NTM058_01973	20NTM062_00905	20NTM121_00570	21NTM074_01374	22NTM124_04614	23NTM055_01245	DSM44998_01363	JCM16018_02388
group_1032		hypothetical protein	9	16NTM017_02861	20NTM058_01970	20NTM062_00902	20NTM121_00573	21NTM074_01371	22NTM124_04613	23NTM055_01246	DSM44998_01360	JCM16018_02385
trxC		Putative thioredoxin 2	9	16NTM017_02862	20NTM058_01969	20NTM062_00901	20NTM121_00574	21NTM074_01370	22NTM124_04612	23NTM055_01247	DSM44998_01359	JCM16018_02384
group_1034		hypothetical protein	9	16NTM017_02867	20NTM058_01964	20NTM062_00896	20NTM121_00579	21NTM074_01364	22NTM124_04607	23NTM055_01252	DSM44998_01354	JCM16018_02379
group_1035		putative protein	9	16NTM017_02875	20NTM058_01956	20NTM062_00888	20NTM121_00587	21NTM074_01356	22NTM124_04599	23NTM055_01260	DSM44998_01346	JCM16018_02371
group_1036		hypothetical protein	9	16NTM017_02878	20NTM058_01953	20NTM062_00885	20NTM121_00590	21NTM074_01353	22NTM124_04596	23NTM055_01263	DSM44998_01343	JCM16018_02368
acdA_1		Acyl-CoA dehydrogenase	9	16NTM017_02886	20NTM058_01945	20NTM062_00877	20NTM121_00598	21NTM074_01345	22NTM124_04588	23NTM055_01271	DSM44998_01335	JCM16018_02360
group_1038		hypothetical protein	9	16NTM017_02895	20NTM058_01939	20NTM062_00871	20NTM121_00607	21NTM074_01336	22NTM124_04582	23NTM055_01277	DSM44998_01326	JCM16018_02351
group_1039		Acyl-CoA dehydrogenase FadE27	9	16NTM017_02900	20NTM058_01934	20NTM062_00866	20NTM121_00612	21NTM074_01331	22NTM124_04577	23NTM055_01282	DSM44998_01321	JCM16018_02346
group_104		hypothetical protein	9	16NTM017_05335	20NTM058_05268	20NTM062_05372	20NTM121_05245	21NTM074_05195	22NTM124_03606	23NTM055_04790	DSM44998_00245	JCM16018_01272
group_1040	fgd_3	F420-dependent glucose-6-phosphate dehydrogenase	9	16NTM017_02901	20NTM058_01933	20NTM062_00865	20NTM121_00613	21NTM074_01330	22NTM124_04576	23NTM055_01283	DSM44998_01320	JCM16018_02345
caiC		Long-chain-fatty-acid--CoA ligase	9	16NTM017_02908	20NTM058_01926	20NTM062_00858	20NTM121_00620	21NTM074_01323	22NTM124_04569	23NTM055_01290	DSM44998_01313	JCM16018_02338
bcp		Putative peroxiredoxin	9	16NTM017_02923	20NTM058_01911	20NTM062_00843	20NTM121_00635	21NTM074_01309	22NTM124_04555	23NTM055_01304	DSM44998_01299	JCM16018_02324
group_1044		hypothetical protein	9	16NTM017_02926	20NTM058_01908	20NTM062_00840	20NTM121_00638	21NTM074_01306	22NTM124_04552	23NTM055_01307	DSM44998_01296	JCM16018_02321
yvdP_1		putative FAD-linked oxidoreductase YvdP	9	16NTM017_02927	20NTM058_01907	20NTM062_00839	20NTM121_00639	21NTM074_01305	22NTM124_04551	23NTM055_01308	DSM44998_01295	JCM16018_02320
group_1046		hypothetical protein	9	16NTM017_02928	20NTM058_01906	20NTM062_00838	20NTM121_00640	21NTM074_01304	22NTM124_04550	23NTM055_01309	DSM44998_01294	JCM16018_02319
group_1047		hypothetical protein	9	16NTM017_02929	20NTM058_01905	20NTM062_00837	20NTM121_00641	21NTM074_01303	22NTM124_04545	23NTM055_01314	DSM44998_01293	JCM16018_02318
ord_9		2,4-diaminopentanoate dehydrogenase	9	16NTM017_02930	20NTM058_01904	20NTM062_00836	20NTM121_00642	21NTM074_01302	22NTM124_04544	23NTM055_01315	DSM44998_01292	JCM16018_02317
orn		Oligoribonuclease	9	16NTM017_02934	20NTM058_01900	20NTM062_00832	20NTM121_00646	21NTM074_01298	22NTM124_04540	23NTM055_01319	DSM44998_01288	JCM16018_02313
scoB		putative succinyl-CoA:3-ketoacid coenzyme A transferase subunit B	9	16NTM017_02941	20NTM058_01893	20NTM062_00825	20NTM121_00653	21NTM074_01291	22NTM124_04533	23NTM055_01326	DSM44998_01281	JCM16018_02306
bkdC		Dihydrolipoyllysine-residue acyltransferase component of branched-chain alpha-ketoacid dehydrogenase complex	9	16NTM017_02949	20NTM058_01885	20NTM062_00817	20NTM121_00661	21NTM074_01283	22NTM124_04525	23NTM055_01334	DSM44998_01273	JCM16018_02298
group_1052		hypothetical protein	9	16NTM017_02950	20NTM058_01884	20NTM062_00816	20NTM121_00662	21NTM074_01282	22NTM124_04524	23NTM055_01335	DSM44998_01272	JCM16018_02297
hchA		Protein/nucleic acid deglycase HchA	9	16NTM017_02953	20NTM058_01881	20NTM062_00813	20NTM121_00665	21NTM074_01279	22NTM124_04521	23NTM055_01338	DSM44998_01269	JCM16018_02294
group_1054		hypothetical protein	9	16NTM017_02963	20NTM058_01871	20NTM062_00803	20NTM121_00675	21NTM074_01269	22NTM124_03853	23NTM055_01348	DSM44998_01259	JCM16018_02284
ettA		Energy-dependent translational throttle protein EttA	9	16NTM017_02965	20NTM058_01869	20NTM062_00801	20NTM121_00677	21NTM074_01267	22NTM124_03855	23NTM055_01350	DSM44998_01257	JCM16018_02282
group_1057		putative protein	9	16NTM017_02970	20NTM058_01864	20NTM062_00796	20NTM121_00682	21NTM074_01262	22NTM124_03860	23NTM055_01355	DSM44998_01252	JCM16018_02277
group_1058		hypothetical protein	9	16NTM017_02974	20NTM058_01860	20NTM062_00792	20NTM121_00686	21NTM074_01258	22NTM124_03864	23NTM055_01359	DSM44998_01248	JCM16018_02273
rpfE		Resuscitation-promoting factor RpfE	9	16NTM017_02992	20NTM058_01842	20NTM062_00774	20NTM121_00704	21NTM074_01240	22NTM124_03882	23NTM055_01377	DSM44998_01230	JCM16018_02255
aroA		3-phosphoshikimate 1-carboxyvinyltransferase	9	16NTM017_05439	20NTM058_01029	20NTM062_02710	20NTM121_02038	21NTM074_00056	22NTM124_01464	23NTM055_03692	DSM44998_04123	JCM16018_05147
group_1060		Putative trans-acting enoyl reductase	9	16NTM017_02993	20NTM058_01841	20NTM062_00773	20NTM121_00705	21NTM074_01239	22NTM124_03883	23NTM055_01378	DSM44998_01229	JCM16018_02254
folC		Dihydrofolate synthase/folylpolyglutamate synthase	9	16NTM017_02995	20NTM058_01839	20NTM062_00771	20NTM121_00707	21NTM074_01237	22NTM124_03885	23NTM055_01380	DSM44998_01227	JCM16018_02252
group_1062		hypothetical protein	9	16NTM017_02996	20NTM058_01838	20NTM062_00770	20NTM121_00708	21NTM074_01236	22NTM124_03886	23NTM055_01381	DSM44998_01226	JCM16018_02251
group_1063		hypothetical protein	9	16NTM017_03004	20NTM058_01830	20NTM062_00762	20NTM121_00716	21NTM074_01228	22NTM124_03894	23NTM055_01389	DSM44998_01218	JCM16018_02243
group_1064	cobB_2	NAD-dependent protein deacetylase	9	16NTM017_03007	20NTM058_01827	20NTM062_00759	20NTM121_00719	21NTM074_01225	22NTM124_03897	23NTM055_01392	DSM44998_01215	JCM16018_02240
group_1065		hypothetical protein	9	16NTM017_03011	20NTM058_01823	20NTM062_00755	20NTM121_00723	21NTM074_01221	22NTM124_03901	23NTM055_01396	DSM44998_01211	JCM16018_02236
DmdB		2,3-dimethylmalate dehydratase small subunit	9	16NTM017_03012	20NTM058_01822	20NTM062_00754	20NTM121_00724	21NTM074_01220	22NTM124_03902	23NTM055_01397	DSM44998_01210	JCM16018_02235
group_1067		hypothetical protein	9	16NTM017_03015	20NTM058_01819	20NTM062_00751	20NTM121_00727	21NTM074_01217	22NTM124_03905	23NTM055_01400	DSM44998_01207	JCM16018_02232
rbsK/rbiA		Bifunctional ribokinase/ribose-5-phosphate isomerase A	9	16NTM017_03017	20NTM058_01817	20NTM062_00749	20NTM121_00729	21NTM074_01215	22NTM124_03907	23NTM055_01402	DSM44998_01205	JCM16018_02230
group_1069		hypothetical protein	9	16NTM017_03018	20NTM058_01816	20NTM062_00748	20NTM121_00730	21NTM074_01214	22NTM124_03908	23NTM055_01403	DSM44998_01204	JCM16018_02229
group_1070		hypothetical protein	9	16NTM017_03036	20NTM058_01798	20NTM062_00730	20NTM121_00748	21NTM074_01196	22NTM124_03927	23NTM055_01422	DSM44998_01186	JCM16018_02211
bcd		Acyl-CoA dehydrogenase, short-chain specific	9	16NTM017_03037	20NTM058_01797	20NTM062_00729	20NTM121_00749	21NTM074_01195	22NTM124_03928	23NTM055_01423	DSM44998_01185	JCM16018_02210
comEA		ComE operon protein 1	9	16NTM017_03039	20NTM058_01795	20NTM062_00727	20NTM121_00751	21NTM074_01193	22NTM124_03930	23NTM055_01425	DSM44998_01183	JCM16018_02208
group_1073		hypothetical protein	9	16NTM017_03040	20NTM058_01794	20NTM062_00726	20NTM121_00752	21NTM074_01192	22NTM124_03931	23NTM055_01426	DSM44998_01182	JCM16018_02207
group_1074		putative protein	9	16NTM017_03043	20NTM058_01791	20NTM062_00723	20NTM121_00755	21NTM074_01189	22NTM124_03934	23NTM055_01429	DSM44998_01179	JCM16018_02204
cysT		Sulfate transport system permease protein CysT	9	16NTM017_03056	20NTM058_01778	20NTM062_00710	20NTM121_00768	21NTM074_01176	22NTM124_03948	23NTM055_01443	DSM44998_01166	JCM16018_02191
cysH_1		putative phosphoadenosine phosphosulfate reductase	9	16NTM017_03059	20NTM058_01775	20NTM062_00707	20NTM121_00771	21NTM074_01173	22NTM124_03951	23NTM055_01446	DSM44998_01163	JCM16018_02188
group_1077		hypothetical protein	9	16NTM017_03063	20NTM058_01771	20NTM062_00703	20NTM121_00775	21NTM074_01169	22NTM124_03955	23NTM055_01450	DSM44998_01159	JCM16018_02184
mbtA		Salicyl-AMP ligase / salicyl-S-ArCP synthetase	9	16NTM017_03074	20NTM058_01760	20NTM062_00692	20NTM121_00786	21NTM074_01158	22NTM124_03961	23NTM055_01456	DSM44998_01148	JCM16018_02173
yedK		SOS response-associated protein YedK	9	16NTM017_05440	20NTM058_01028	20NTM062_02711	20NTM121_02037	21NTM074_00057	22NTM124_01465	23NTM055_03693	DSM44998_04124	JCM16018_05148
mbtB_2		Phenyloxazoline synthase MbtB	9	16NTM017_03075	20NTM058_01759	20NTM062_00691	20NTM121_00787	21NTM074_01157	22NTM124_03962	23NTM055_01457	DSM44998_01147	JCM16018_02172
eryA		6-deoxyerythronolide-B synthase EryA3, modules 5 and 6	9	16NTM017_03078	20NTM058_01756	20NTM062_00688	20NTM121_00790	21NTM074_01154	22NTM124_03965	23NTM055_01460	DSM44998_01144	JCM16018_02169
mbtH_2		Protein MbtH	9	16NTM017_03082	20NTM058_01752	20NTM062_00684	20NTM121_00794	21NTM074_01150	22NTM124_03969	23NTM055_01464	DSM44998_01140	JCM16018_02165
group_1083		hypothetical protein	9	16NTM017_03083	20NTM058_01751	20NTM062_00683	20NTM121_00795	21NTM074_01149	22NTM124_03970	23NTM055_01465	DSM44998_01139	JCM16018_02164
group_1084		hypothetical protein	9	16NTM017_03086	20NTM058_01748	20NTM062_00680	20NTM121_00798	21NTM074_01146	22NTM124_03973	23NTM055_01468	DSM44998_01136	JCM16018_02161
rsmE		Ribosomal RNA small subunit methyltransferase E	9	16NTM017_03090	20NTM058_01744	20NTM062_00676	20NTM121_00802	21NTM074_01142	22NTM124_03977	23NTM055_01472	DSM44998_01132	JCM16018_02157
group_1086		hypothetical protein	9	16NTM017_03093	20NTM058_01741	20NTM062_00673	20NTM121_00805	21NTM074_01139	22NTM124_03980	23NTM055_01475	DSM44998_01129	JCM16018_02154
era		GTPase Era	9	16NTM017_03095	20NTM058_01739	20NTM062_00671	20NTM121_00807	21NTM074_01137	22NTM124_03982	23NTM055_01477	DSM44998_01127	JCM16018_02152
amiA2		Putative amidase AmiA2	9	16NTM017_03096	20NTM058_01738	20NTM062_00670	20NTM121_00808	21NTM074_01136	22NTM124_03983	23NTM055_01478	DSM44998_01126	JCM16018_02151
uppS		Decaprenyl diphosphate synthase	9	16NTM017_03098	20NTM058_01736	20NTM062_00668	20NTM121_00810	21NTM074_01134	22NTM124_03985	23NTM055_01480	DSM44998_01124	JCM16018_02149
zur		Zinc uptake regulation protein	9	16NTM017_03101	20NTM058_01733	20NTM062_00665	20NTM121_00813	21NTM074_01131	22NTM124_03988	23NTM055_01483	DSM44998_01121	JCM16018_02146
glyQS		Glycine--tRNA ligase	9	16NTM017_03103	20NTM058_01731	20NTM062_00663	20NTM121_00815	21NTM074_01129	22NTM124_03990	23NTM055_01485	DSM44998_01119	JCM16018_02144
group_1092		putative PPE family protein PPE38	9	16NTM017_03104	20NTM058_01730	20NTM062_00662	20NTM121_00816	21NTM074_01128	22NTM124_03991	23NTM055_01486	DSM44998_01118	JCM16018_02143
group_1093		hypothetical protein	9	16NTM017_03105	20NTM058_01729	20NTM062_00661	20NTM121_00817	21NTM074_01127	22NTM124_03992	23NTM055_01487	DSM44998_01117	JCM16018_02142
mez		Putative malate oxidoreductase [NAD]	9	16NTM017_03112	20NTM058_01722	20NTM062_00654	20NTM121_00824	21NTM074_01120	22NTM124_03999	23NTM055_01494	DSM44998_01110	JCM16018_02135
btuD_1		Vitamin B12 import ATP-binding protein BtuD	9	16NTM017_03124	20NTM058_01710	20NTM062_00642	20NTM121_00836	21NTM074_01108	22NTM124_04032	23NTM055_01527	DSM44998_01099	JCM16018_02124
group_1097		putative protein	9	16NTM017_03127	20NTM058_01707	20NTM062_00639	20NTM121_00839	21NTM074_01105	22NTM124_04035	23NTM055_01530	DSM44998_01096	JCM16018_02121
group_1098		hypothetical protein	9	16NTM017_03128	20NTM058_01706	20NTM062_00638	20NTM121_00840	21NTM074_01104	22NTM124_04036	23NTM055_01531	DSM44998_01095	JCM16018_02120
group_1099		N(G),N(G)-dimethylarginine dimethylaminohydrolase	9	16NTM017_03131	20NTM058_01703	20NTM062_00635	20NTM121_00843	21NTM074_01101	22NTM124_04039	23NTM055_01534	DSM44998_01092	JCM16018_02117
rocD		Ornithine aminotransferase	9	16NTM017_03132	20NTM058_01702	20NTM062_00634	20NTM121_00844	21NTM074_01100	22NTM124_04040	23NTM055_01535	DSM44998_01091	JCM16018_02116
group_1101		Universal stress protein	9	16NTM017_03134	20NTM058_01700	20NTM062_00632	20NTM121_00846	21NTM074_01098	22NTM124_04042	23NTM055_01537	DSM44998_01089	JCM16018_02114
group_1102		hypothetical protein	9	16NTM017_03135	20NTM058_01699	20NTM062_00631	20NTM121_00847	21NTM074_01097	22NTM124_04043	23NTM055_01538	DSM44998_01088	JCM16018_02113
group_1103		hypothetical protein	9	16NTM017_03141	20NTM058_01693	20NTM062_00625	20NTM121_00853	21NTM074_01091	22NTM124_04049	23NTM055_01544	DSM44998_01082	JCM16018_02107
group_1104		hypothetical protein	9	16NTM017_03142	20NTM058_01692	20NTM062_00624	20NTM121_00854	21NTM074_01090	22NTM124_04050	23NTM055_01545	DSM44998_01081	JCM16018_02106
group_1108		hypothetical protein	9	16NTM017_03176	20NTM058_05450	20NTM062_01995	20NTM121_02745	21NTM074_03569	22NTM124_00763	23NTM055_02766	DSM44998_03421	JCM16018_04442
nboR		Nicotine blue oxidoreductase	9	16NTM017_03192	20NTM058_05434	20NTM062_02011	20NTM121_02729	21NTM074_03585	22NTM124_00779	23NTM055_02720	DSM44998_03437	JCM16018_04458
group_1111		hypothetical protein	9	16NTM017_03200	20NTM058_05426	20NTM062_02019	20NTM121_02721	21NTM074_03593	22NTM124_00787	23NTM055_02712	DSM44998_03445	JCM16018_04466
pucA		putative xanthine dehydrogenase subunit A	9	16NTM017_03210	20NTM058_05416	20NTM062_02029	20NTM121_02711	21NTM074_03604	22NTM124_00797	23NTM055_02702	DSM44998_03455	JCM16018_04477
group_1113		hypothetical protein	9	16NTM017_03214	20NTM058_05412	20NTM062_02033	20NTM121_02707	21NTM074_03608	22NTM124_00801	23NTM055_02698	DSM44998_03459	JCM16018_04481
group_1114		hypothetical protein	9	16NTM017_03217	20NTM058_05409	20NTM062_02036	20NTM121_02704	21NTM074_03611	22NTM124_00804	23NTM055_02695	DSM44998_03462	JCM16018_04484
eutC		Ethanolamine ammonia-lyase light chain	9	16NTM017_03218	20NTM058_05408	20NTM062_02037	20NTM121_02703	21NTM074_03612	22NTM124_00805	23NTM055_02694	DSM44998_03463	JCM16018_04485
group_1116		hypothetical protein	9	16NTM017_03231	20NTM058_05395	20NTM062_02050	20NTM121_02690	21NTM074_03625	22NTM124_00818	23NTM055_02681	DSM44998_03476	JCM16018_04498
group_1117		NADH dehydrogenase-like protein	9	16NTM017_03235	20NTM058_05391	20NTM062_02054	20NTM121_02686	21NTM074_03629	22NTM124_00822	23NTM055_02677	DSM44998_03480	JCM16018_04502
group_1118		Putative S-adenosyl-L-methionine-dependent methyltransferase	9	16NTM017_03239	20NTM058_05387	20NTM062_02058	20NTM121_02682	21NTM074_03633	22NTM124_00826	23NTM055_02673	DSM44998_03484	JCM16018_04506
group_1119		hypothetical protein	9	16NTM017_03241	20NTM058_05385	20NTM062_02060	20NTM121_02680	21NTM074_03635	22NTM124_00828	23NTM055_02671	DSM44998_03486	JCM16018_04508
gloB_4		Hydroxyacylglutathione hydrolase	9	16NTM017_03242	20NTM058_05384	20NTM062_02061	20NTM121_02679	21NTM074_03636	22NTM124_00829	23NTM055_02670	DSM44998_03487	JCM16018_04509
fgd1_1		F420-dependent glucose-6-phosphate dehydrogenase	9	16NTM017_03243	20NTM058_05383	20NTM062_02062	20NTM121_02678	21NTM074_03637	22NTM124_00830	23NTM055_02669	DSM44998_03488	JCM16018_04510
group_1122		hypothetical protein	9	16NTM017_03246	20NTM058_05380	20NTM062_02065	20NTM121_02675	21NTM074_03640	22NTM124_00833	23NTM055_02666	DSM44998_03491	JCM16018_04513
mutT3		Putative 8-oxo-dGTP diphosphatase 3	9	16NTM017_03250	20NTM058_05376	20NTM062_02069	20NTM121_02671	21NTM074_03644	22NTM124_00837	23NTM055_02662	DSM44998_03495	JCM16018_04517
group_1127		putative protein	9	16NTM017_03265	20NTM058_01657	20NTM062_02084	20NTM121_02656	21NTM074_03659	22NTM124_00852	23NTM055_02647	DSM44998_03510	JCM16018_04532
thiD		Hydroxymethylpyrimidine/phosphomethylpyrimidine kinase	9	16NTM017_03268	20NTM058_01654	20NTM062_02087	20NTM121_02653	21NTM074_03662	22NTM124_00855	23NTM055_02644	DSM44998_03513	JCM16018_04535
group_1129		hypothetical protein	9	16NTM017_03271	20NTM058_01651	20NTM062_02090	20NTM121_02650	21NTM074_03665	22NTM124_00858	23NTM055_02641	DSM44998_03516	JCM16018_04538
sodC_2		Superoxide dismutase [Cu-Zn]	9	16NTM017_03281	20NTM058_01641	20NTM062_02100	20NTM121_02640	21NTM074_03675	22NTM124_00868	23NTM055_02631	DSM44998_03526	JCM16018_04548
group_1131		hypothetical protein	9	16NTM017_03283	20NTM058_01639	20NTM062_02102	20NTM121_02638	21NTM074_03677	22NTM124_00871	23NTM055_02629	DSM44998_03528	JCM16018_04550
group_1132		hypothetical protein	9	16NTM017_03287	20NTM058_01635	20NTM062_02106	20NTM121_02634	21NTM074_03681	22NTM124_00875	23NTM055_02625	DSM44998_03532	JCM16018_04554
group_1133		hypothetical protein	9	16NTM017_03288	20NTM058_01634	20NTM062_02107	20NTM121_02633	21NTM074_03682	22NTM124_00876	23NTM055_02624	DSM44998_03533	JCM16018_04555
group_1134		hypothetical protein	9	16NTM017_03293	20NTM058_01629	20NTM062_02112	20NTM121_02628	21NTM074_03687	22NTM124_00881	23NTM055_02619	DSM44998_03538	JCM16018_04560
acr1_2		hypothetical protein	9	16NTM017_03297	20NTM058_01625	20NTM062_02116	20NTM121_02624	21NTM074_03691	22NTM124_00884	23NTM055_02616	DSM44998_03542	JCM16018_04564
mmpS5_4		Siderophore export accessory protein MmpS5	9	16NTM017_03309	20NTM058_01613	20NTM062_02128	20NTM121_02612	21NTM074_03701	22NTM124_00896	23NTM055_02604	DSM44998_03554	JCM16018_04576
group_1138		hypothetical protein	9	16NTM017_03314	20NTM058_01608	20NTM062_02133	20NTM121_02607	21NTM074_03706	22NTM124_00901	23NTM055_02599	DSM44998_03559	JCM16018_04581
group_1139		hypothetical protein	9	16NTM017_03317	20NTM058_01605	20NTM062_02136	20NTM121_02604	21NTM074_03709	22NTM124_00904	23NTM055_02596	DSM44998_03562	JCM16018_04584
group_1140		hypothetical protein	9	16NTM017_03318	20NTM058_01604	20NTM062_02137	20NTM121_02603	21NTM074_03710	22NTM124_00905	23NTM055_02595	DSM44998_03563	JCM16018_04585
group_1141		hypothetical protein	9	16NTM017_03320	20NTM058_01602	20NTM062_02139	20NTM121_02601	21NTM074_03712	22NTM124_00907	23NTM055_02593	DSM44998_03565	JCM16018_04587
umaA		S-adenosylmethionine-dependent methyltransferase UmaA	9	16NTM017_03326	20NTM058_01596	20NTM062_02145	20NTM121_02595	21NTM074_03718	22NTM124_00913	23NTM055_02587	DSM44998_03571	JCM16018_04593
group_1143		hypothetical protein	9	16NTM017_03329	20NTM058_01593	20NTM062_02148	20NTM121_02592	21NTM074_03721	22NTM124_00916	23NTM055_02584	DSM44998_03574	JCM16018_04596
group_1144		putative protein	9	16NTM017_03333	20NTM058_01589	20NTM062_02152	20NTM121_02588	21NTM074_03725	22NTM124_00920	23NTM055_02580	DSM44998_03578	JCM16018_04600
group_1145		putative oxidoreductase	9	16NTM017_03340	20NTM058_01582	20NTM062_02159	20NTM121_02581	21NTM074_03732	22NTM124_00927	23NTM055_02573	DSM44998_03585	JCM16018_04607
mmpS4_2		Siderophore export accessory protein MmpS4	9	16NTM017_03347	20NTM058_01575	20NTM062_02166	20NTM121_02574	21NTM074_03739	22NTM124_00934	23NTM055_02566	DSM44998_03592	JCM16018_04614
group_1148		putative protein	9	16NTM017_03353	20NTM058_01569	20NTM062_02172	20NTM121_02568	21NTM074_03745	22NTM124_00940	23NTM055_02560	DSM44998_03597	JCM16018_04619
group_1149		putative protein	9	16NTM017_03357	20NTM058_01565	20NTM062_02176	20NTM121_02564	21NTM074_03749	22NTM124_00944	23NTM055_02556	DSM44998_03601	JCM16018_04623
accD3		Putative acetyl-coenzyme A carboxylase carboxyl transferase subunit beta	9	16NTM017_00016	20NTM058_02558	20NTM062_01490	20NTM121_03326	21NTM074_04232	22NTM124_02939	23NTM055_00572	DSM44998_02048	JCM16018_03070
group_1150		putative protein	9	16NTM017_03363	20NTM058_01559	20NTM062_02182	20NTM121_02558	21NTM074_03755	22NTM124_00950	23NTM055_02550	DSM44998_03607	JCM16018_04629
esxE		ESAT-6-like protein EsxE	9	16NTM017_03369	20NTM058_01554	20NTM062_02187	20NTM121_02553	21NTM074_03761	22NTM124_00955	23NTM055_02545	DSM44998_03612	JCM16018_04634
esxF		ESAT-6-like protein EsxF	9	16NTM017_03370	20NTM058_01553	20NTM062_02188	20NTM121_02552	21NTM074_03762	22NTM124_00956	23NTM055_02544	DSM44998_03613	JCM16018_04635
hemB		Delta-aminolevulinic acid dehydratase	9	16NTM017_03375	20NTM058_01548	20NTM062_02193	20NTM121_02547	21NTM074_03767	22NTM124_00961	23NTM055_02539	DSM44998_03618	JCM16018_04640
group_1154		hypothetical protein	9	16NTM017_03377	20NTM058_01546	20NTM062_02195	20NTM121_02545	21NTM074_03769	22NTM124_00963	23NTM055_02537	DSM44998_03620	JCM16018_04642
group_1155		hypothetical protein	9	16NTM017_03378	20NTM058_01545	20NTM062_02196	20NTM121_02544	21NTM074_03770	22NTM124_00964	23NTM055_02536	DSM44998_03621	JCM16018_04643
group_1156		hypothetical protein	9	16NTM017_03379	20NTM058_01544	20NTM062_02197	20NTM121_02543	21NTM074_03771	22NTM124_00965	23NTM055_02535	DSM44998_03622	JCM16018_04644
group_1157		hypothetical protein	9	16NTM017_03383	20NTM058_01540	20NTM062_02201	20NTM121_02539	21NTM074_03775	22NTM124_00969	23NTM055_02531	DSM44998_03626	JCM16018_04648
group_1158		hypothetical protein	9	16NTM017_03386	20NTM058_01537	20NTM062_02204	20NTM121_02536	21NTM074_03778	22NTM124_00973	23NTM055_02527	DSM44998_03629	JCM16018_04651
group_1159		putative protein	9	16NTM017_03391	20NTM058_01531	20NTM062_02210	20NTM121_02529	21NTM074_03783	22NTM124_00979	23NTM055_02521	DSM44998_03635	JCM16018_04657
group_116		hypothetical protein	9	16NTM017_00103	20NTM058_02645	20NTM062_01577	20NTM121_03239	21NTM074_04319	22NTM124_03025	23NTM055_00486	DSM44998_02135	JCM16018_03157
resA_2		Thiol-disulfide oxidoreductase ResA	9	16NTM017_03392	20NTM058_01530	20NTM062_02211	20NTM121_02528	21NTM074_03784	22NTM124_00980	23NTM055_02520	DSM44998_03636	JCM16018_04658
group_1161		hypothetical protein	9	16NTM017_03397	20NTM058_01525	20NTM062_02216	20NTM121_02523	21NTM074_03789	22NTM124_00985	23NTM055_02515	DSM44998_03641	JCM16018_04663
group_1162		hypothetical protein	9	16NTM017_03398	20NTM058_01524	20NTM062_02217	20NTM121_02522	21NTM074_03790	22NTM124_00986	23NTM055_02514	DSM44998_03642	JCM16018_04664
wbiB_2		dTDP-L-rhamnose 4-epimerase	9	16NTM017_03402	20NTM058_01520	20NTM062_02221	20NTM121_02518	21NTM074_03794	22NTM124_00990	23NTM055_02510	DSM44998_03646	JCM16018_04668
menE_5		putative 2-succinylbenzoate--CoA ligase	9	16NTM017_03408	20NTM058_01514	20NTM062_02227	20NTM121_02512	21NTM074_03800	22NTM124_00996	23NTM055_02504	DSM44998_03652	JCM16018_04674
group_1165		hypothetical protein	9	16NTM017_03410	20NTM058_01512	20NTM062_02229	20NTM121_02510	21NTM074_03802	22NTM124_00998	23NTM055_02502	DSM44998_03654	JCM16018_04676
pdxI_3		Pyridoxine 4-dehydrogenase	9	16NTM017_03416	20NTM058_01506	20NTM062_02235	20NTM121_02504	21NTM074_03808	22NTM124_01004	23NTM055_02496	DSM44998_03660	JCM16018_04682
group_1167		hypothetical protein	9	16NTM017_03417	20NTM058_01505	20NTM062_02236	20NTM121_02503	21NTM074_03809	22NTM124_01005	23NTM055_02495	DSM44998_03661	JCM16018_04683
nfdA		N-substituted formamide deformylase	9	16NTM017_03419	20NTM058_01503	20NTM062_02238	20NTM121_02501	21NTM074_03811	22NTM124_01007	23NTM055_02493	DSM44998_03663	JCM16018_04685
group_1169		hypothetical protein	9	16NTM017_03425	20NTM058_01497	20NTM062_02244	20NTM121_02495	21NTM074_03817	22NTM124_01013	23NTM055_02487	DSM44998_03669	JCM16018_04691
group_1170		hypothetical protein	9	16NTM017_03426	20NTM058_01496	20NTM062_02245	20NTM121_02494	21NTM074_03818	22NTM124_01014	23NTM055_02486	DSM44998_03670	JCM16018_04692
group_1173		hypothetical protein	9	16NTM017_03438	20NTM058_01484	20NTM062_02257	20NTM121_02481	21NTM074_03830	22NTM124_01032	23NTM055_02469	DSM44998_03683	JCM16018_04705
group_1174		hypothetical protein	9	16NTM017_03439	20NTM058_01483	20NTM062_02258	20NTM121_02480	21NTM074_03831	22NTM124_01033	23NTM055_02468	DSM44998_03684	JCM16018_04706
group_1175		putative PPE family protein PPE51	9	16NTM017_03442	20NTM058_01480	20NTM062_02261	20NTM121_02477	21NTM074_03834	22NTM124_01036	23NTM055_02465	DSM44998_03687	JCM16018_04709
group_1176		hypothetical protein	9	16NTM017_03446	20NTM058_01476	20NTM062_02265	20NTM121_02473	21NTM074_03838	22NTM124_01040	23NTM055_02461	DSM44998_03691	JCM16018_04713
group_1177	ephD_2	putative oxidoreductase EphD	9	16NTM017_03451	20NTM058_01471	20NTM062_02270	20NTM121_02468	21NTM074_03843	22NTM124_01045	23NTM055_02456	DSM44998_03696	JCM16018_04718
cntB		Carnitine monooxygenase reductase subunit	9	16NTM017_03452	20NTM058_01470	20NTM062_02271	20NTM121_02467	21NTM074_03844	22NTM124_01046	23NTM055_02455	DSM44998_03697	JCM16018_04719
group_1179		putative cation efflux system protein	9	16NTM017_03453	20NTM058_01469	20NTM062_02272	20NTM121_02466	21NTM074_03845	22NTM124_01047	23NTM055_02454	DSM44998_03698	JCM16018_04720
Hgd_3		2-(hydroxymethyl)glutarate dehydrogenase	9	16NTM017_00118	20NTM058_02660	20NTM062_01592	20NTM121_03224	21NTM074_04334	22NTM124_03040	23NTM055_00471	DSM44998_02150	JCM16018_03173
group_1180		hypothetical protein	9	16NTM017_03457	20NTM058_01464	20NTM062_02277	20NTM121_02462	21NTM074_03850	22NTM124_01048	23NTM055_02453	DSM44998_03703	JCM16018_04725
group_1181		hypothetical protein	9	16NTM017_03461	20NTM058_01459	20NTM062_02281	20NTM121_02455	21NTM074_03855	22NTM124_01052	23NTM055_02449	DSM44998_03707	JCM16018_04729
group_1182		hypothetical protein	9	16NTM017_03463	20NTM058_01457	20NTM062_02283	20NTM121_02453	21NTM074_03857	22NTM124_01054	23NTM055_02447	DSM44998_03709	JCM16018_04731
group_1183		Putative cytochrome P450 135B1	9	16NTM017_03466	20NTM058_01454	20NTM062_02286	20NTM121_02450	21NTM074_03860	22NTM124_01057	23NTM055_02444	DSM44998_03712	JCM16018_04734
group_1184		hypothetical protein	9	16NTM017_03468	20NTM058_01452	20NTM062_02288	20NTM121_02448	21NTM074_03862	22NTM124_01059	23NTM055_02442	DSM44998_03714	JCM16018_04736
galT		Galactose-1-phosphate uridylyltransferase	9	16NTM017_03470	20NTM058_01450	20NTM062_02290	20NTM121_02446	21NTM074_03864	22NTM124_01061	23NTM055_02440	DSM44998_03716	JCM16018_04738
group_1186		hypothetical protein	9	16NTM017_03472	20NTM058_01448	20NTM062_02292	20NTM121_02444	21NTM074_03866	22NTM124_01063	23NTM055_02438	DSM44998_03718	JCM16018_04740
group_1187		hypothetical protein	9	16NTM017_03473	20NTM058_01447	20NTM062_02293	20NTM121_02443	21NTM074_03867	22NTM124_01064	23NTM055_02437	DSM44998_03719	JCM16018_04741
group_1188		Putative S-adenosyl-L-methionine-dependent methyltransferase	9	16NTM017_03478	20NTM058_01442	20NTM062_02298	20NTM121_02438	21NTM074_03872	22NTM124_01069	23NTM055_02432	DSM44998_03724	JCM16018_04746
recD		RecBCD enzyme subunit RecD	9	16NTM017_03482	20NTM058_01438	20NTM062_02302	20NTM121_02434	21NTM074_03876	22NTM124_01071	23NTM055_02430	DSM44998_03728	JCM16018_04750
group_119		hypothetical protein	9	16NTM017_00121	20NTM058_02663	20NTM062_01595	20NTM121_03221	21NTM074_04337	22NTM124_03043	23NTM055_00468	DSM44998_02153	JCM16018_03176
recC		RecBCD enzyme subunit RecC	9	16NTM017_03484	20NTM058_01436	20NTM062_02304	20NTM121_02432	21NTM074_03878	22NTM124_01073	23NTM055_02428	DSM44998_03730	JCM16018_04752
group_1191		hypothetical protein	9	16NTM017_03486	20NTM058_01434	20NTM062_02306	20NTM121_02430	21NTM074_03880	22NTM124_01075	23NTM055_02426	DSM44998_03732	JCM16018_04754
COQ5_7		2-methoxy-6-polyprenyl-1,4-benzoquinol methylase, mitochondrial	9	16NTM017_03489	20NTM058_01431	20NTM062_02309	20NTM121_02427	21NTM074_03883	22NTM124_01078	23NTM055_02423	DSM44998_03735	JCM16018_04757
cynS_1		Cyanate hydratase	9	16NTM017_03490	20NTM058_01430	20NTM062_02310	20NTM121_02426	21NTM074_03884	22NTM124_01079	23NTM055_02422	DSM44998_03736	JCM16018_04758
group_1194		hypothetical protein	9	16NTM017_03491	20NTM058_01429	20NTM062_02311	20NTM121_02425	21NTM074_03885	22NTM124_01080	23NTM055_02421	DSM44998_03737	JCM16018_04759
mmaA3		Methoxy mycolic acid synthase MmaA3	9	16NTM017_03510	20NTM058_01410	20NTM062_02330	20NTM121_02406	21NTM074_03904	22NTM124_01099	23NTM055_02402	DSM44998_03756	JCM16018_04778
rdmC		Aclacinomycin methylesterase RdmC	9	16NTM017_03512	20NTM058_01408	20NTM062_02332	20NTM121_02404	21NTM074_03906	22NTM124_01101	23NTM055_02400	DSM44998_03758	JCM16018_04780
group_1197		hypothetical protein	9	16NTM017_03520	20NTM058_01400	20NTM062_02340	20NTM121_02396	21NTM074_03914	22NTM124_01109	23NTM055_02392	DSM44998_03766	JCM16018_04788
aidB		Putative acyl-CoA dehydrogenase AidB	9	16NTM017_03527	20NTM058_01393	20NTM062_02347	20NTM121_02389	21NTM074_03921	22NTM124_01116	23NTM055_02385	DSM44998_03773	JCM16018_04795
group_1199		hypothetical protein	9	16NTM017_03539	20NTM058_01381	20NTM062_02359	20NTM121_02377	21NTM074_03933	22NTM124_01128	23NTM055_02373	DSM44998_03785	JCM16018_04807
mmcO_1		Multicopper oxidase MmcO	9	16NTM017_00154	20NTM058_02696	20NTM062_01628	20NTM121_03188	21NTM074_04370	22NTM124_03076	23NTM055_00435	DSM44998_02186	JCM16018_03209
group_1200		hypothetical protein	9	16NTM017_03546	20NTM058_01374	20NTM062_02366	20NTM121_02370	21NTM074_03940	22NTM124_01135	23NTM055_02366	DSM44998_03792	JCM16018_04814
betA		Oxygen-dependent choline dehydrogenase	9	16NTM017_03551	20NTM058_01369	20NTM062_02371	20NTM121_02365	21NTM074_03945	22NTM124_01140	23NTM055_02361	DSM44998_03797	JCM16018_04819
pstS3_4		Phosphate-binding protein PstS 3	9	16NTM017_03568	20NTM058_01352	20NTM062_02388	20NTM121_02348	21NTM074_03962	22NTM124_01157	23NTM055_02344	DSM44998_03814	JCM16018_04836
group_1203		Formylglycine-generating enzyme	9	16NTM017_03570	20NTM058_01350	20NTM062_02390	20NTM121_02346	21NTM074_03964	22NTM124_01159	23NTM055_02342	DSM44998_03816	JCM16018_04838
group_1204		hypothetical protein	9	16NTM017_03571	20NTM058_01349	20NTM062_02391	20NTM121_02345	21NTM074_03965	22NTM124_01160	23NTM055_02341	DSM44998_03817	JCM16018_04839
rplF		50S ribosomal protein L6	9	16NTM017_03582	20NTM058_01338	20NTM062_02402	20NTM121_02334	21NTM074_03976	22NTM124_01170	23NTM055_02330	DSM44998_03829	JCM16018_04851
rpmD		50S ribosomal protein L30	9	16NTM017_03585	20NTM058_01335	20NTM062_02405	20NTM121_02331	21NTM074_03979	22NTM124_01173	23NTM055_02327	DSM44998_03832	JCM16018_04854
ssuD_1		Alkanesulfonate monooxygenase	9	16NTM017_03587	20NTM058_01333	20NTM062_02407	20NTM121_02329	21NTM074_03981	22NTM124_01175	23NTM055_02325	DSM44998_03834	JCM16018_04856
group_1208		Steroid C26-monooxygenase	9	16NTM017_03594	20NTM058_01326	20NTM062_02414	20NTM121_02322	21NTM074_03988	22NTM124_01181	23NTM055_02319	DSM44998_03841	JCM16018_04863
rhaR_2		HTH-type transcriptional activator RhaR	9	16NTM017_03596	20NTM058_01324	20NTM062_02416	20NTM121_02320	21NTM074_03990	22NTM124_01183	23NTM055_02317	DSM44998_03843	JCM16018_04865
cocE_2		Cocaine esterase	9	16NTM017_00187	20NTM058_02729	20NTM062_01661	20NTM121_03155	21NTM074_04403	22NTM124_03107	23NTM055_00403	DSM44998_02219	JCM16018_03242
group_1210		Putative S-adenosyl-L-methionine-dependent methyltransferase	9	16NTM017_03604	20NTM058_01316	20NTM062_02424	20NTM121_02312	21NTM074_03998	22NTM124_01191	23NTM055_02309	DSM44998_03851	JCM16018_04873
group_1211		hypothetical protein	9	16NTM017_03611	20NTM058_01309	20NTM062_02431	20NTM121_02305	21NTM074_04005	22NTM124_01198	23NTM055_02302	DSM44998_03858	JCM16018_04880
group_1212		hypothetical protein	9	16NTM017_03619	20NTM058_01301	20NTM062_02439	20NTM121_02297	21NTM074_04013	22NTM124_01206	23NTM055_02294	DSM44998_03866	JCM16018_04888
bauC		Putative 3-oxopropanoate dehydrogenase	9	16NTM017_03622	20NTM058_01298	20NTM062_02442	20NTM121_02294	21NTM074_04016	22NTM124_01209	23NTM055_02291	DSM44998_03869	JCM16018_04891
oleD		2-alkyl-3-oxoalkanoate reductase	9	16NTM017_03623	20NTM058_01297	20NTM062_02443	20NTM121_02293	21NTM074_04017	22NTM124_01210	23NTM055_02290	DSM44998_03870	JCM16018_04892
group_1215		putative protein	9	16NTM017_03625	20NTM058_01295	20NTM062_02445	20NTM121_02291	21NTM074_04019	22NTM124_01212	23NTM055_02288	DSM44998_03872	JCM16018_04894
rmlC		dTDP-4-dehydrorhamnose 3,5-epimerase	9	16NTM017_03633	20NTM058_01285	20NTM062_02455	20NTM121_02283	21NTM074_04027	22NTM124_01220	23NTM055_02280	DSM44998_03880	JCM16018_04902
cut3_1		putative cutinase cut3	9	16NTM017_03647	20NTM058_01271	20NTM062_02468	20NTM121_02270	21NTM074_04041	22NTM124_01234	23NTM055_02266	DSM44998_03893	JCM16018_04916
mycP4		Mycosin-4	9	16NTM017_03650	20NTM058_01268	20NTM062_02471	20NTM121_02267	21NTM074_04044	22NTM124_01237	23NTM055_02263	DSM44998_03896	JCM16018_04919
group_1219		hypothetical protein	9	16NTM017_03659	20NTM058_01259	20NTM062_02480	20NTM121_02258	21NTM074_04053	22NTM124_01246	23NTM055_02254	DSM44998_03905	JCM16018_04928
group_122		hypothetical protein	9	16NTM017_00209	20NTM058_02738	20NTM062_01670	20NTM121_03146	21NTM074_04417	22NTM124_03124	23NTM055_00386	DSM44998_02247	JCM16018_03270
group_1220		hypothetical protein	9	16NTM017_03665	20NTM058_01253	20NTM062_02486	20NTM121_02252	21NTM074_04059	22NTM124_01252	23NTM055_02248	DSM44998_03911	JCM16018_04934
group_1221		hypothetical protein	9	16NTM017_03666	20NTM058_01252	20NTM062_02487	20NTM121_02251	21NTM074_04060	22NTM124_01253	23NTM055_02247	DSM44998_03912	JCM16018_04935
nnr		Bifunctional NAD(P)H-hydrate repair enzyme Nnr	9	16NTM017_03668	20NTM058_01250	20NTM062_02489	20NTM121_02249	21NTM074_04063	22NTM124_01255	23NTM055_02245	DSM44998_03914	JCM16018_04937
group_1223		hypothetical protein	9	16NTM017_03678	20NTM058_01240	20NTM062_02499	20NTM121_02239	21NTM074_04073	22NTM124_01265	23NTM055_02235	DSM44998_03924	JCM16018_04947
habA		Hydroxylaminobenzene mutase HabA	9	16NTM017_03682	20NTM058_01236	20NTM062_02503	20NTM121_02235	21NTM074_04077	22NTM124_01271	23NTM055_02229	DSM44998_03928	JCM16018_04951
group_1225		hypothetical protein	9	16NTM017_03683	20NTM058_01235	20NTM062_02504	20NTM121_02234	21NTM074_04078	22NTM124_01272	23NTM055_02228	DSM44998_03929	JCM16018_04952
group_1226		hypothetical protein	9	16NTM017_03687	20NTM058_01231	20NTM062_02508	20NTM121_02230	21NTM074_04082	22NTM124_01277	23NTM055_03505	DSM44998_03933	JCM16018_04956
COQ3_4		Ubiquinone biosynthesis O-methyltransferase, mitochondrial	9	16NTM017_03698	20NTM058_01220	20NTM062_02519	20NTM121_02219	21NTM074_04093	22NTM124_01288	23NTM055_03516	DSM44998_03944	JCM16018_04967
group_1228		hypothetical protein	9	16NTM017_03700	20NTM058_01218	20NTM062_02521	20NTM121_02217	21NTM074_04096	22NTM124_01290	23NTM055_03518	DSM44998_03946	JCM16018_04969
group_1229		hypothetical protein	9	16NTM017_03701	20NTM058_01217	20NTM062_02522	20NTM121_02216	21NTM074_04097	22NTM124_01291	23NTM055_03519	DSM44998_03947	JCM16018_04970
group_123		hypothetical protein	9	16NTM017_00237	20NTM058_02766	20NTM062_01698	20NTM121_03118	21NTM074_04445	22NTM124_03154	23NTM055_00356	DSM44998_02275	JCM16018_03298
group_1230		Putative diacyglycerol O-acyltransferase	9	16NTM017_03714	20NTM058_01204	20NTM062_02535	20NTM121_02203	21NTM074_04110	22NTM124_01304	23NTM055_03532	DSM44998_03960	JCM16018_04983
dnaE2		Error-prone DNA polymerase	9	16NTM017_03715	20NTM058_01203	20NTM062_02536	20NTM121_02202	21NTM074_04111	22NTM124_01305	23NTM055_03533	DSM44998_03961	JCM16018_04984
group_1232		hypothetical protein	9	16NTM017_03716	20NTM058_01202	20NTM062_02537	20NTM121_02201	21NTM074_04112	22NTM124_01306	23NTM055_03534	DSM44998_03962	JCM16018_04985
nagA		N-acetylglucosamine-6-phosphate deacetylase	9	16NTM017_03743	20NTM058_01165	20NTM062_02574	20NTM121_02174	21NTM074_04136	22NTM124_01330	23NTM055_03558	DSM44998_03986	JCM16018_05009
group_1234		hypothetical protein	9	16NTM017_03750	20NTM058_01158	20NTM062_02581	20NTM121_02167	21NTM074_04143	22NTM124_01337	23NTM055_03565	DSM44998_03993	JCM16018_05016
group_1235		hypothetical protein	9	16NTM017_03751	20NTM058_01157	20NTM062_02582	20NTM121_02166	21NTM074_04144	22NTM124_01338	23NTM055_03566	DSM44998_03994	JCM16018_05017
group_1236		hypothetical protein	9	16NTM017_03755	20NTM058_01153	20NTM062_02586	20NTM121_02162	21NTM074_04148	22NTM124_01342	23NTM055_03570	DSM44998_03998	JCM16018_05021
deoA		Thymidine phosphorylase	9	16NTM017_03763	20NTM058_01145	20NTM062_02594	20NTM121_02154	21NTM074_04156	22NTM124_01350	23NTM055_03578	DSM44998_04006	JCM16018_05029
punA		Purine nucleoside phosphorylase	9	16NTM017_03774	20NTM058_01134	20NTM062_02605	20NTM121_02143	21NTM074_04167	22NTM124_01361	23NTM055_03589	DSM44998_04018	JCM16018_05041
group_1239		N-acetyldiaminopimelate deacetylase	9	16NTM017_03776	20NTM058_01132	20NTM062_02607	20NTM121_02141	21NTM074_04169	22NTM124_01363	23NTM055_03591	DSM44998_04020	JCM16018_05043
group_124		hypothetical protein	9	16NTM017_00292	20NTM058_02821	20NTM062_01753	20NTM121_03063	21NTM074_04503	22NTM124_03208	23NTM055_00302	DSM44998_02330	JCM16018_03353
group_1240		hypothetical protein	9	16NTM017_03781	20NTM058_01127	20NTM062_02612	20NTM121_02136	21NTM074_04174	22NTM124_01368	23NTM055_03596	DSM44998_04025	JCM16018_05048
group_1242		hypothetical protein	9	16NTM017_03786	20NTM058_01122	20NTM062_02617	20NTM121_02131	21NTM074_04179	22NTM124_01372	23NTM055_03600	DSM44998_04030	JCM16018_05053
group_1243		putative PPE family protein PPE29	9	16NTM017_03787	20NTM058_01121	20NTM062_02618	20NTM121_02130	21NTM074_04180	22NTM124_01373	23NTM055_03601	DSM44998_04031	JCM16018_05054
group_1244		hypothetical protein	9	16NTM017_03789	20NTM058_01119	20NTM062_02620	20NTM121_02128	21NTM074_04182	22NTM124_01375	23NTM055_03603	DSM44998_04033	JCM16018_05056
phoU1		Phosphate-specific transport system accessory protein PhoU	9	16NTM017_03794	20NTM058_01114	20NTM062_02625	20NTM121_02123	21NTM074_04187	22NTM124_01380	23NTM055_03608	DSM44998_04038	JCM16018_05061
corA_2		Cobalt/magnesium transport protein CorA	9	16NTM017_03795	20NTM058_01113	20NTM062_02626	20NTM121_02122	21NTM074_04188	22NTM124_01381	23NTM055_03609	DSM44998_04039	JCM16018_05062
group_1247		hypothetical protein	9	16NTM017_03798	20NTM058_01110	20NTM062_02629	20NTM121_02119	21NTM074_04191	22NTM124_01383	23NTM055_03611	DSM44998_04042	JCM16018_05065
group_1248		putative SufE-like protein	9	16NTM017_03810	20NTM058_01098	20NTM062_02641	20NTM121_02107	21NTM074_04203	22NTM124_01395	23NTM055_03623	DSM44998_04054	JCM16018_05077
group_1249		hypothetical protein	9	16NTM017_03813	20NTM058_01095	20NTM062_02644	20NTM121_02104	21NTM074_04206	22NTM124_01398	23NTM055_03626	DSM44998_04057	JCM16018_05080
group_1250		putative protein	9	16NTM017_03833	20NTM058_03652	20NTM062_03778	20NTM121_04074	21NTM074_02269	22NTM124_04778	23NTM055_01702	DSM44998_00918	JCM16018_01943
group_1253		hypothetical protein	9	16NTM017_03846	20NTM058_03639	20NTM062_03791	20NTM121_04062	21NTM074_02282	22NTM124_04789	23NTM055_01713	DSM44998_00904	JCM16018_01929
group_1254		putative protein	9	16NTM017_03849	20NTM058_03636	20NTM062_03794	20NTM121_04059	21NTM074_02285	22NTM124_04792	23NTM055_01716	DSM44998_00901	JCM16018_01926
group_1255		putative protein	9	16NTM017_03856	20NTM058_03629	20NTM062_03801	20NTM121_04052	21NTM074_02292	22NTM124_04799	23NTM055_01723	DSM44998_00894	JCM16018_01919
group_1256		hypothetical protein	9	16NTM017_03861	20NTM058_03624	20NTM062_03806	20NTM121_04047	21NTM074_02297	22NTM124_04804	23NTM055_01728	DSM44998_00889	JCM16018_01914
group_1258		Putative cytochrome P450 143	9	16NTM017_03864	20NTM058_03621	20NTM062_03809	20NTM121_04044	21NTM074_02300	22NTM124_04805	23NTM055_01729	DSM44998_00886	JCM16018_01911
group_1259		hypothetical protein	9	16NTM017_03865	20NTM058_03620	20NTM062_03810	20NTM121_04043	21NTM074_02301	22NTM124_04806	23NTM055_01730	DSM44998_00885	JCM16018_01910
bar		Phosphinothricin N-acetyltransferase	9	16NTM017_03875	20NTM058_03610	20NTM062_03820	20NTM121_04033	21NTM074_02311	22NTM124_04816	23NTM055_01740	DSM44998_00875	JCM16018_01900
group_1261		putative protein	9	16NTM017_03879	20NTM058_03607	20NTM062_03824	20NTM121_04030	21NTM074_02315	22NTM124_04819	23NTM055_01743	DSM44998_00872	JCM16018_01897
group_1262		hypothetical protein	9	16NTM017_03887	20NTM058_03599	20NTM062_03832	20NTM121_04022	21NTM074_02323	22NTM124_04827	23NTM055_01751	DSM44998_00864	JCM16018_01889
cobS		Adenosylcobinamide-GDP ribazoletransferase	9	16NTM017_03892	20NTM058_03594	20NTM062_03837	20NTM121_04017	21NTM074_02328	22NTM124_04832	23NTM055_01756	DSM44998_00859	JCM16018_01884
ctaF		Cytochrome c oxidase polypeptide 4	9	16NTM017_03902	20NTM058_03584	20NTM062_03847	20NTM121_04007	21NTM074_02338	22NTM124_04842	23NTM055_01766	DSM44998_00849	JCM16018_01874
group_1265		putative protein	9	16NTM017_03904	20NTM058_03582	20NTM062_03849	20NTM121_04005	21NTM074_02340	22NTM124_04844	23NTM055_01768	DSM44998_00847	JCM16018_01871
group_1266		hypothetical protein	9	16NTM017_03906	20NTM058_03580	20NTM062_03851	20NTM121_04003	21NTM074_02342	22NTM124_04846	23NTM055_01770	DSM44998_00845	JCM16018_01869
qcrB		Cytochrome bc1 complex cytochrome b subunit	9	16NTM017_03907	20NTM058_03579	20NTM062_03852	20NTM121_04002	21NTM074_02343	22NTM124_04847	23NTM055_01771	DSM44998_00844	JCM16018_01868
group_1268		hypothetical protein	9	16NTM017_03915	20NTM058_03572	20NTM062_03859	20NTM121_03994	21NTM074_02351	22NTM124_04855	23NTM055_01779	DSM44998_00836	JCM16018_01860
lppM		Protein LppM	9	16NTM017_03932	20NTM058_03555	20NTM062_03876	20NTM121_03977	21NTM074_02368	22NTM124_04904	23NTM055_01796	DSM44998_00819	JCM16018_01843
group_127		hypothetical protein	9	16NTM017_00375	20NTM058_02904	20NTM062_01836	20NTM121_02980	21NTM074_04586	22NTM124_03289	23NTM055_00221	DSM44998_02412	JCM16018_03435
murF		UDP-N-acetylmuramoyl-tripeptide--D-alanyl-D-alanine ligase	9	16NTM017_03940	20NTM058_03547	20NTM062_03884	20NTM121_03969	21NTM074_02376	22NTM124_04896	23NTM055_01804	DSM44998_00811	JCM16018_01835
group_1271		Polyphenol oxidase	9	16NTM017_03948	20NTM058_03539	20NTM062_03892	20NTM121_03961	21NTM074_02384	22NTM124_04888	23NTM055_01812	DSM44998_00803	JCM16018_01827
group_1273		hypothetical protein	9	16NTM017_03960	20NTM058_03527	20NTM062_03904	20NTM121_03949	21NTM074_02396	22NTM124_04876	23NTM055_01824	DSM44998_00791	JCM16018_01815
group_1275		hypothetical protein	9	16NTM017_03965	20NTM058_03522	20NTM062_03909	20NTM121_03944	21NTM074_02400	22NTM124_04872	23NTM055_01828	DSM44998_00787	JCM16018_01811
mshC		L-cysteine:1D-myo-inositol 2-amino-2-deoxy-alpha-D-glucopyranoside ligase	9	16NTM017_03971	20NTM058_03516	20NTM062_03915	20NTM121_03938	21NTM074_02406	22NTM124_04866	23NTM055_01834	DSM44998_00781	JCM16018_01805
hcaB_4		3-phenylpropionate-dihydrodiol/cinnamic acid-dihydrodiol dehydrogenase	9	16NTM017_03972	20NTM058_03515	20NTM062_03916	20NTM121_03937	21NTM074_02407	22NTM124_04865	23NTM055_01835	DSM44998_00780	JCM16018_01804
hisE		Phosphoribosyl-ATP pyrophosphatase	9	16NTM017_03987	20NTM058_03500	20NTM062_03931	20NTM121_03922	21NTM074_02422	22NTM124_05006	23NTM055_01850	DSM44998_00765	JCM16018_01789
group_1279		hypothetical protein	9	16NTM017_03989	20NTM058_03498	20NTM062_03933	20NTM121_03920	21NTM074_02424	22NTM124_05008	23NTM055_01852	DSM44998_00763	JCM16018_01787
pknH_1		Serine/threonine-protein kinase PknH	9	16NTM017_00405	20NTM058_02934	20NTM062_01866	20NTM121_02950	21NTM074_04617	22NTM124_03319	23NTM055_00191	DSM44998_02442	JCM16018_03465
rclA		putative pyridine nucleotide-disulfide oxidoreductase RclA	9	16NTM017_03990	20NTM058_03497	20NTM062_03934	20NTM121_03919	21NTM074_02425	22NTM124_05009	23NTM055_01853	DSM44998_00762	JCM16018_01786
group_1281		hypothetical protein	9	16NTM017_03992	20NTM058_03495	20NTM062_03936	20NTM121_03917	21NTM074_02427	22NTM124_05011	23NTM055_01855	DSM44998_00760	JCM16018_01784
prcA		Proteasome subunit alpha	9	16NTM017_04002	20NTM058_03485	20NTM062_03946	20NTM121_03907	21NTM074_02437	22NTM124_05021	23NTM055_01865	DSM44998_00750	JCM16018_01774
tatA		Sec-independent protein translocase protein TatA	9	16NTM017_04006	20NTM058_03481	20NTM062_03950	20NTM121_03903	21NTM074_02441	22NTM124_05025	23NTM055_01869	DSM44998_00746	JCM16018_01770
group_1284		5'-3' exonuclease	9	16NTM017_04010	20NTM058_03477	20NTM062_03954	20NTM121_03899	21NTM074_02445	22NTM124_05029	23NTM055_01873	DSM44998_00742	JCM16018_01766
group_1285		hypothetical protein	9	16NTM017_04012	20NTM058_03475	20NTM062_03956	20NTM121_03897	21NTM074_02447	22NTM124_04168	23NTM055_01875	DSM44998_00740	JCM16018_01764
cobM		Precorrin-4 C(11)-methyltransferase	9	16NTM017_04019	20NTM058_03464	20NTM062_03967	20NTM121_03890	21NTM074_02452	22NTM124_04175	23NTM055_01882	DSM44998_00734	JCM16018_01758
group_129	pspA_3	hypothetical protein	9	16NTM017_00432	20NTM058_02961	20NTM062_01893	20NTM121_02923	21NTM074_04644	22NTM124_03368	23NTM055_00142	DSM44998_02469	JCM16018_03492
group_1290		hypothetical protein	9	16NTM017_04022	20NTM058_03461	20NTM062_03970	20NTM121_03887	21NTM074_02455	22NTM124_04178	23NTM055_01885	DSM44998_00731	JCM16018_01755
group_1293		hypothetical protein	9	16NTM017_04032	20NTM058_03451	20NTM062_03980	20NTM121_03877	21NTM074_02465	22NTM124_04187	23NTM055_01894	DSM44998_00721	JCM16018_01745
group_1294		hypothetical protein	9	16NTM017_04033	20NTM058_03450	20NTM062_03981	20NTM121_03876	21NTM074_02466	22NTM124_04188	23NTM055_01895	DSM44998_00720	JCM16018_01744
group_1295		hypothetical protein	9	16NTM017_04034	20NTM058_03449	20NTM062_03982	20NTM121_03875	21NTM074_02467	22NTM124_04189	23NTM055_01896	DSM44998_00719	JCM16018_01743
group_1296		hypothetical protein	9	16NTM017_04036	20NTM058_03447	20NTM062_03984	20NTM121_03873	21NTM074_02469	22NTM124_04191	23NTM055_01898	DSM44998_00717	JCM16018_01741
hutI		Imidazolonepropionase	9	16NTM017_04037	20NTM058_03446	20NTM062_03985	20NTM121_03872	21NTM074_02470	22NTM124_04192	23NTM055_01899	DSM44998_00716	JCM16018_01740
ppm1_2		Bifunctional apolipoprotein N-acyltransferase/polyprenol monophosphomannose synthase	9	16NTM017_04038	20NTM058_03445	20NTM062_03986	20NTM121_03871	21NTM074_02471	22NTM124_04193	23NTM055_01900	DSM44998_00715	JCM16018_01739
group_1299		hypothetical protein	9	16NTM017_04044	20NTM058_03439	20NTM062_03992	20NTM121_03865	21NTM074_02477	22NTM124_04199	23NTM055_01906	DSM44998_00709	JCM16018_01733
group_130		hypothetical protein	9	16NTM017_00524	20NTM058_03052	20NTM062_04337	20NTM121_02831	21NTM074_05351	22NTM124_03459	23NTM055_00051	DSM44998_02559	JCM16018_03583
bioI		Biotin biosynthesis cytochrome P450	9	16NTM017_04045	20NTM058_03438	20NTM062_03993	20NTM121_03864	21NTM074_02478	22NTM124_04200	23NTM055_01907	DSM44998_00708	JCM16018_01732
group_1301		hypothetical protein	9	16NTM017_04048	20NTM058_03435	20NTM062_03996	20NTM121_03861	21NTM074_02481	22NTM124_04203	23NTM055_01910	DSM44998_00705	JCM16018_01729
group_1302		hypothetical protein	9	16NTM017_04049	20NTM058_03434	20NTM062_03997	20NTM121_03860	21NTM074_02482	22NTM124_04204	23NTM055_01911	DSM44998_00704	JCM16018_01728
group_1303		hypothetical protein	9	16NTM017_04051	20NTM058_03432	20NTM062_03999	20NTM121_03858	21NTM074_02484	22NTM124_04206	23NTM055_01913	DSM44998_00702	JCM16018_01726
group_1304		Putative short-chain type dehydrogenase/reductase	9	16NTM017_04061	20NTM058_03422	20NTM062_04009	20NTM121_03848	21NTM074_02494	22NTM124_04216	23NTM055_01923	DSM44998_00692	JCM16018_01716
pncA		Nicotinamidase/pyrazinamidase	9	16NTM017_04067	20NTM058_03416	20NTM062_04015	20NTM121_03842	21NTM074_02500	22NTM124_04222	23NTM055_01929	DSM44998_00686	JCM16018_01710
group_1306		hypothetical protein	9	16NTM017_04069	20NTM058_03414	20NTM062_04017	20NTM121_03840	21NTM074_02502	22NTM124_04224	23NTM055_01931	DSM44998_00684	JCM16018_01708
group_1307		hypothetical protein	9	16NTM017_04071	20NTM058_03412	20NTM062_04019	20NTM121_03838	21NTM074_02504	22NTM124_04226	23NTM055_01933	DSM44998_00682	JCM16018_01706
group_1308		hypothetical protein	9	16NTM017_04078	20NTM058_03405	20NTM062_04026	20NTM121_03831	21NTM074_02511	22NTM124_04233	23NTM055_01940	DSM44998_00675	JCM16018_01699
group_1309		Efem/EfeO family lipoprotein	9	16NTM017_04079	20NTM058_03404	20NTM062_04027	20NTM121_03830	21NTM074_02512	22NTM124_04234	23NTM055_01941	DSM44998_00674	JCM16018_01698
group_131		hypothetical protein	9	16NTM017_00526	20NTM058_03054	20NTM062_04339	20NTM121_02829	21NTM074_05349	22NTM124_03461	23NTM055_00049	DSM44998_02561	JCM16018_03585
group_1310		hypothetical protein	9	16NTM017_04081	20NTM058_03402	20NTM062_04029	20NTM121_03828	21NTM074_02514	22NTM124_04236	23NTM055_01943	DSM44998_00672	JCM16018_01696
cynS_2		Cyanate hydratase	9	16NTM017_04082	20NTM058_03401	20NTM062_04030	20NTM121_03827	21NTM074_02515	22NTM124_04237	23NTM055_01944	DSM44998_00671	JCM16018_01695
group_1312		hypothetical protein	9	16NTM017_04085	20NTM058_03398	20NTM062_04033	20NTM121_03824	21NTM074_02518	22NTM124_04240	23NTM055_01947	DSM44998_00668	JCM16018_01692
focA		putative formate transporter 1	9	16NTM017_04086	20NTM058_03397	20NTM062_04034	20NTM121_03823	21NTM074_02519	22NTM124_04241	23NTM055_01948	DSM44998_00667	JCM16018_01691
mhpA_3		3-(3-hydroxy-phenyl)propionate/3-hydroxycinnamic acid hydroxylase	9	16NTM017_04088	20NTM058_03395	20NTM062_04036	20NTM121_03821	21NTM074_02521	22NTM124_04243	23NTM055_01950	DSM44998_00665	JCM16018_01689
group_1315		hypothetical protein	9	16NTM017_04091	20NTM058_03392	20NTM062_04039	20NTM121_03818	21NTM074_02524	22NTM124_04246	23NTM055_01953	DSM44998_00662	JCM16018_01686
group_1316		hypothetical protein	9	16NTM017_04092	20NTM058_03391	20NTM062_04040	20NTM121_03817	21NTM074_02525	22NTM124_04247	23NTM055_01954	DSM44998_00661	JCM16018_01685
group_1317		hypothetical protein	9	16NTM017_04093	20NTM058_03390	20NTM062_04041	20NTM121_03816	21NTM074_02526	22NTM124_04248	23NTM055_01955	DSM44998_00660	JCM16018_01684
group_1318		hypothetical protein	9	16NTM017_04097	20NTM058_03386	20NTM062_04045	20NTM121_03812	21NTM074_02530	22NTM124_04252	23NTM055_01959	DSM44998_00656	JCM16018_01680
kstR2_3		HTH-type transcriptional repressor KstR2	9	16NTM017_04102	20NTM058_03381	20NTM062_04050	20NTM121_03807	21NTM074_02535	22NTM124_04257	23NTM055_01964	DSM44998_00651	JCM16018_01676
group_132		putative protein	9	16NTM017_00558	20NTM058_03085	20NTM062_04370	20NTM121_02797	21NTM074_05318	22NTM124_03493	23NTM055_00017	DSM44998_02592	JCM16018_03616
baiE_2		hypothetical protein	9	16NTM017_04107	20NTM058_03376	20NTM062_04055	20NTM121_03802	21NTM074_02540	22NTM124_04262	23NTM055_01969	DSM44998_00646	JCM16018_01671
group_1321		hypothetical protein	9	16NTM017_04109	20NTM058_03374	20NTM062_04057	20NTM121_03800	21NTM074_02542	22NTM124_04264	23NTM055_01971	DSM44998_00644	JCM16018_01669
alkJ_1		Alcohol dehydrogenase [acceptor]	9	16NTM017_04125	20NTM058_03358	20NTM062_04073	20NTM121_03784	21NTM074_02556	22NTM124_04276	23NTM055_01983	DSM44998_00626	JCM16018_01652
dltA_2		D-alanine--D-alanyl carrier protein ligase	9	16NTM017_00582	20NTM058_04702	20NTM062_04394	20NTM121_03772	21NTM074_03545	22NTM124_00008	23NTM055_03503	DSM44998_02616	JCM16018_03640
group_134		hypothetical protein	9	16NTM017_00585	20NTM058_04699	20NTM062_04397	20NTM121_03769	21NTM074_03542	22NTM124_00011	23NTM055_03500	DSM44998_02619	JCM16018_03643
group_135		putative cutinase	9	16NTM017_00601	20NTM058_04683	20NTM062_04413	20NTM121_03753	21NTM074_03526	22NTM124_00027	23NTM055_03484	DSM44998_02635	JCM16018_03659
group_136		hypothetical protein	9	16NTM017_00621	20NTM058_04663	20NTM062_04433	20NTM121_03733	21NTM074_03500	22NTM124_00066	23NTM055_03463	DSM44998_02655	JCM16018_03679
group_1361		hypothetical protein	9	16NTM017_04405	20NTM058_03348	20NTM062_04083	20NTM121_04703	21NTM074_02566	22NTM124_04287	23NTM055_01994	DSM44998_00616	JCM16018_01642
group_1362		hypothetical protein	9	16NTM017_04407	20NTM058_03346	20NTM062_04085	20NTM121_04705	21NTM074_02568	22NTM124_04289	23NTM055_01996	DSM44998_00614	JCM16018_01640
group_1363		hypothetical protein	9	16NTM017_04410	20NTM058_03343	20NTM062_04088	20NTM121_04708	21NTM074_02571	22NTM124_04292	23NTM055_01999	DSM44998_00611	JCM16018_01637
group_1364		hypothetical protein	9	16NTM017_04411	20NTM058_03342	20NTM062_04089	20NTM121_04709	21NTM074_02572	22NTM124_04293	23NTM055_02000	DSM44998_00610	JCM16018_01636
group_1365		putative methyltransferase	9	16NTM017_04420	20NTM058_03333	20NTM062_04098	20NTM121_04718	21NTM074_02581	22NTM124_04302	23NTM055_02009	DSM44998_00601	JCM16018_01627
group_1366		hypothetical protein	9	16NTM017_04422	20NTM058_03331	20NTM062_04100	20NTM121_04720	21NTM074_02583	22NTM124_04304	23NTM055_02011	DSM44998_00599	JCM16018_01625
mcl2		(3S)-malyl-CoA thioesterase	9	16NTM017_04424	20NTM058_03329	20NTM062_04102	20NTM121_04722	21NTM074_02585	22NTM124_04306	23NTM055_02013	DSM44998_00597	JCM16018_01623
oxyS		12-dehydrotetracycline 5-monooxygenase/anhydrotetracycline 6-monooxygenase	9	16NTM017_04428	20NTM058_03325	20NTM062_04106	20NTM121_04726	21NTM074_02589	22NTM124_04310	23NTM055_02017	DSM44998_00593	JCM16018_01619
group_1369		hypothetical protein	9	16NTM017_04429	20NTM058_03324	20NTM062_04107	20NTM121_04727	21NTM074_02590	22NTM124_04311	23NTM055_02018	DSM44998_00592	JCM16018_01618
hpr		Hydroxypyruvate reductase	9	16NTM017_00630	20NTM058_04654	20NTM062_04442	20NTM121_03724	21NTM074_03491	22NTM124_00075	23NTM055_03454	DSM44998_02664	JCM16018_03688
group_1370		hypothetical protein	9	16NTM017_04430	20NTM058_03323	20NTM062_04108	20NTM121_04728	21NTM074_02591	22NTM124_04312	23NTM055_02019	DSM44998_00591	JCM16018_01617
group_1372		hypothetical protein	9	16NTM017_04434	20NTM058_03319	20NTM062_04112	20NTM121_04732	21NTM074_02595	22NTM124_04316	23NTM055_02023	DSM44998_00587	JCM16018_01613
group_1373		hypothetical protein	9	16NTM017_04435	20NTM058_03318	20NTM062_04113	20NTM121_04733	21NTM074_02596	22NTM124_04317	23NTM055_02024	DSM44998_00586	JCM16018_01612
group_1377		hypothetical protein	9	16NTM017_04442	20NTM058_03311	20NTM062_04120	20NTM121_04740	21NTM074_02603	22NTM124_04324	23NTM055_02031	DSM44998_00580	JCM16018_01606
ldtB_2		L,D-transpeptidase 2	9	16NTM017_04443	20NTM058_03310	20NTM062_04121	20NTM121_04741	21NTM074_02604	22NTM124_04325	23NTM055_02032	DSM44998_00579	JCM16018_01605
furA		Transcriptional regulator FurA	9	16NTM017_04444	20NTM058_03309	20NTM062_04122	20NTM121_04742	21NTM074_02605	22NTM124_04326	23NTM055_02033	DSM44998_00578	JCM16018_01604
group_138		hypothetical protein	9	16NTM017_00665	20NTM058_04619	20NTM062_04477	20NTM121_03689	21NTM074_03456	22NTM124_00110	23NTM055_03419	DSM44998_02699	JCM16018_03723
katG2		Catalase-peroxidase 2	9	16NTM017_04445	20NTM058_03308	20NTM062_04123	20NTM121_04743	21NTM074_02606	22NTM124_04327	23NTM055_02034	DSM44998_00577	JCM16018_01603
group_1381		Putative peptidoglycan hydrolase	9	16NTM017_04446	20NTM058_03307	20NTM062_04124	20NTM121_04744	21NTM074_02607	22NTM124_04328	23NTM055_02035	DSM44998_00576	JCM16018_01602
cut2		putative cutinase cut2	9	16NTM017_04451	20NTM058_03302	20NTM062_04129	20NTM121_04749	21NTM074_02612	22NTM124_04333	23NTM055_02040	DSM44998_00571	JCM16018_01597
group_1383		Putative S-adenosyl-L-methionine-dependent methyltransferase	9	16NTM017_04454	20NTM058_03299	20NTM062_04132	20NTM121_04752	21NTM074_02615	22NTM124_04336	23NTM055_02043	DSM44998_00568	JCM16018_01594
group_1384		hypothetical protein	9	16NTM017_04455	20NTM058_03298	20NTM062_04133	20NTM121_04753	21NTM074_02616	22NTM124_04337	23NTM055_02044	DSM44998_00567	JCM16018_01593
curA		NADPH-dependent curcumin reductase	9	16NTM017_04456	20NTM058_03297	20NTM062_04134	20NTM121_04754	21NTM074_02617	22NTM124_04338	23NTM055_02045	DSM44998_00566	JCM16018_01592
group_1386		hypothetical protein	9	16NTM017_04457	20NTM058_03296	20NTM062_04135	20NTM121_04755	21NTM074_02618	22NTM124_04339	23NTM055_02046	DSM44998_00565	JCM16018_01591
group_1387		hypothetical protein	9	16NTM017_04461	20NTM058_03292	20NTM062_04139	20NTM121_04759	21NTM074_02622	22NTM124_04343	23NTM055_02050	DSM44998_00561	JCM16018_01587
group_1389		hypothetical protein	9	16NTM017_04495	20NTM058_03258	20NTM062_04173	20NTM121_04793	21NTM074_02632	22NTM124_04353	23NTM055_02060	DSM44998_00527	JCM16018_01553
papA2_1		Trehalose-2-sulfate acyltransferase papA2	9	16NTM017_00723	20NTM058_04561	20NTM062_04535	20NTM121_03631	21NTM074_03396	22NTM124_00167	23NTM055_03362	DSM44998_02794	JCM16018_03818
group_1390		hypothetical protein	9	16NTM017_04497	20NTM058_03256	20NTM062_04175	20NTM121_04795	21NTM074_02634	22NTM124_04355	23NTM055_02062	DSM44998_00525	JCM16018_01551
group_1391		hypothetical protein	9	16NTM017_04498	20NTM058_03255	20NTM062_04176	20NTM121_04796	21NTM074_02635	22NTM124_04356	23NTM055_02063	DSM44998_00524	JCM16018_01550
group_1393		hypothetical protein	9	16NTM017_04510	20NTM058_03244	20NTM062_04187	20NTM121_04808	21NTM074_02645	22NTM124_04367	23NTM055_02074	DSM44998_00497	JCM16018_01522
group_1394		hypothetical protein	9	16NTM017_04514	20NTM058_03240	20NTM062_04191	20NTM121_04812	21NTM074_02649	22NTM124_04371	23NTM055_02078	DSM44998_00493	JCM16018_01518
group_1395		hypothetical protein	9	16NTM017_04515	20NTM058_03239	20NTM062_04192	20NTM121_04813	21NTM074_02650	22NTM124_04372	23NTM055_02079	DSM44998_00492	JCM16018_01517
pnoA		Nitronate monooxygenase	9	16NTM017_04520	20NTM058_03234	20NTM062_04197	20NTM121_04818	21NTM074_02655	22NTM124_04377	23NTM055_02084	DSM44998_00487	JCM16018_01512
lcfB_9		Long-chain-fatty-acid--CoA ligase	9	16NTM017_04522	20NTM058_03232	20NTM062_04199	20NTM121_04820	21NTM074_02657	22NTM124_04379	23NTM055_02086	DSM44998_00485	JCM16018_01510
group_1398		hypothetical protein	9	16NTM017_04523	20NTM058_03231	20NTM062_04200	20NTM121_04821	21NTM074_02658	22NTM124_04380	23NTM055_02087	DSM44998_00484	JCM16018_01509
group_1399		hypothetical protein	9	16NTM017_04532	20NTM058_03222	20NTM062_04209	20NTM121_04830	21NTM074_02667	22NTM124_04389	23NTM055_02096	DSM44998_00475	JCM16018_01500
rsmA_1		Ribosomal RNA small subunit methyltransferase A	9	16NTM017_00733	20NTM058_04551	20NTM062_04545	20NTM121_03621	21NTM074_03386	22NTM124_00177	23NTM055_03352	DSM44998_02804	JCM16018_03828
group_1400		Putative S-adenosyl-L-methionine-dependent methyltransferase	9	16NTM017_04538	20NTM058_03216	20NTM062_04215	20NTM121_04836	21NTM074_02673	22NTM124_04395	23NTM055_02102	DSM44998_00469	JCM16018_01494
group_1402		hypothetical protein	9	16NTM017_04548	20NTM058_03206	20NTM062_04225	20NTM121_04846	21NTM074_02683	22NTM124_04405	23NTM055_02112	DSM44998_00459	JCM16018_01484
group_1403		hypothetical protein	9	16NTM017_04553	20NTM058_03201	20NTM062_04230	20NTM121_04851	21NTM074_02688	22NTM124_04410	23NTM055_02117	DSM44998_00454	JCM16018_01479
lppJ		Putative lipoprotein LppJ	9	16NTM017_04555	20NTM058_03199	20NTM062_04232	20NTM121_04853	21NTM074_02690	22NTM124_04412	23NTM055_02119	DSM44998_00452	JCM16018_01477
group_1405		hypothetical protein	9	16NTM017_04558	20NTM058_03196	20NTM062_04235	20NTM121_04856	21NTM074_02693	22NTM124_04415	23NTM055_02122	DSM44998_00449	JCM16018_01474
lppE_2		putative lipoprotein LppE	9	16NTM017_04560	20NTM058_03194	20NTM062_04237	20NTM121_04858	21NTM074_02695	22NTM124_04417	23NTM055_02124	DSM44998_00447	JCM16018_01472
group_1407		hypothetical protein	9	16NTM017_04562	20NTM058_03192	20NTM062_04239	20NTM121_04860	21NTM074_02697	22NTM124_04419	23NTM055_02126	DSM44998_00445	JCM16018_01470
group_1408		hypothetical protein	9	16NTM017_04565	20NTM058_03189	20NTM062_04242	20NTM121_04863	21NTM074_02701	22NTM124_04423	23NTM055_02130	DSM44998_00442	JCM16018_01467
group_1409		hypothetical protein	9	16NTM017_04566	20NTM058_03188	20NTM062_04243	20NTM121_04864	21NTM074_02702	22NTM124_04424	23NTM055_02131	DSM44998_00441	JCM16018_01466
nimR		HTH-type transcriptional regulator NimR	9	16NTM017_00734	20NTM058_04550	20NTM062_04546	20NTM121_03620	21NTM074_03385	22NTM124_00178	23NTM055_03351	DSM44998_02805	JCM16018_03829
group_1410		hypothetical protein	9	16NTM017_04568	20NTM058_03186	20NTM062_04245	20NTM121_04866	21NTM074_02704	22NTM124_04426	23NTM055_02133	DSM44998_00439	JCM16018_01464
group_1411		hypothetical protein	9	16NTM017_04569	20NTM058_03185	20NTM062_04246	20NTM121_04867	21NTM074_02705	22NTM124_04427	23NTM055_02134	DSM44998_00438	JCM16018_01463
fgd1_3		F420-dependent glucose-6-phosphate dehydrogenase 1	9	16NTM017_04570	20NTM058_03184	20NTM062_04247	20NTM121_04868	21NTM074_02706	22NTM124_04428	23NTM055_02135	DSM44998_00437	JCM16018_01462
group_1413		hypothetical protein	9	16NTM017_04576	20NTM058_03178	20NTM062_04253	20NTM121_04874	21NTM074_02713	22NTM124_04434	23NTM055_02141	DSM44998_00431	JCM16018_01456
oxyR		putative hydrogen peroxide-inducible genes activator	9	16NTM017_04578	20NTM058_03176	20NTM062_04255	20NTM121_04876	21NTM074_02715	22NTM124_04436	23NTM055_02143	DSM44998_00429	JCM16018_01454
group_1415		hypothetical protein	9	16NTM017_04587	20NTM058_03167	20NTM062_04264	20NTM121_04885	21NTM074_02724	22NTM124_04447	23NTM055_02154	DSM44998_00420	JCM16018_01445
group_1416		hypothetical protein	9	16NTM017_04588	20NTM058_03166	20NTM062_04265	20NTM121_04886	21NTM074_02725	22NTM124_04448	23NTM055_02155	DSM44998_00419	JCM16018_01444
group_1417		hypothetical protein	9	16NTM017_04589	20NTM058_03165	20NTM062_04266	20NTM121_04887	21NTM074_02726	22NTM124_04449	23NTM055_02156	DSM44998_00418	JCM16018_01443
group_1418		hypothetical protein	9	16NTM017_04590	20NTM058_03164	20NTM062_04267	20NTM121_04888	21NTM074_02727	22NTM124_04450	23NTM055_02157	DSM44998_00417	JCM16018_01442
group_1419		putative protein	9	16NTM017_04591	20NTM058_03163	20NTM062_04268	20NTM121_04889	21NTM074_02728	22NTM124_04451	23NTM055_02158	DSM44998_00416	JCM16018_01441
group_142		hypothetical protein	9	16NTM017_00752	20NTM058_04532	20NTM062_04564	20NTM121_03602	21NTM074_03367	22NTM124_00195	23NTM055_03334	DSM44998_02822	JCM16018_03846
group_1420		hypothetical protein	9	16NTM017_04602	20NTM058_03152	20NTM062_04279	20NTM121_04900	21NTM074_02739	22NTM124_04463	23NTM055_02170	DSM44998_00405	JCM16018_01430
apa		Alanine and proline-rich secreted protein Apa	9	16NTM017_04603	20NTM058_03151	20NTM062_04280	20NTM121_04901	21NTM074_02740	22NTM124_04464	23NTM055_02171	DSM44998_00404	JCM16018_01429
modC		Molybdenum import ATP-binding protein ModC	9	16NTM017_04604	20NTM058_03150	20NTM062_04281	20NTM121_04902	21NTM074_02741	22NTM124_04465	23NTM055_02172	DSM44998_00403	JCM16018_01428
modA		Molybdate-binding protein ModA	9	16NTM017_04606	20NTM058_03148	20NTM062_04283	20NTM121_04904	21NTM074_02743	22NTM124_04467	23NTM055_02174	DSM44998_00401	JCM16018_01426
group_1424		Putative esterase	9	16NTM017_04611	20NTM058_03143	20NTM062_04288	20NTM121_04909	21NTM074_02748	22NTM124_04472	23NTM055_02179	DSM44998_00396	JCM16018_01421
blaI		Transcriptional regulator BlaI	9	16NTM017_04612	20NTM058_03142	20NTM062_04289	20NTM121_04910	21NTM074_02749	22NTM124_04473	23NTM055_02180	DSM44998_00395	JCM16018_01420
group_1426		hypothetical protein	9	16NTM017_04631	20NTM058_03123	20NTM062_04308	20NTM121_04929	21NTM074_02768	22NTM124_04492	23NTM055_02199	DSM44998_00376	JCM16018_01401
group_1427		hypothetical protein	9	16NTM017_04637	20NTM058_03117	20NTM062_04314	20NTM121_04935	21NTM074_02774	22NTM124_04498	23NTM055_02205	DSM44998_00370	JCM16018_01395
group_1428		putative HTH-type transcriptional regulator	9	16NTM017_04638	20NTM058_03116	20NTM062_04315	20NTM121_04936	21NTM074_02775	22NTM124_04499	23NTM055_02206	DSM44998_00369	JCM16018_01394
group_1429		hypothetical protein	9	16NTM017_04639	20NTM058_03115	20NTM062_04316	20NTM121_04937	21NTM074_02776	22NTM124_04500	23NTM055_02207	DSM44998_00368	JCM16018_01393
group_1430		hypothetical protein	9	16NTM017_04644	20NTM058_03110	20NTM062_04321	20NTM121_04942	21NTM074_02781	22NTM124_04505	23NTM055_02212	DSM44998_00363	JCM16018_01388
group_1431		putative PPE family protein PPE32	9	16NTM017_04646	20NTM058_03108	20NTM062_04323	20NTM121_04944	21NTM074_02783	22NTM124_04507	23NTM055_02214	DSM44998_00361	JCM16018_01386
eccA5		ESX-5 secretion system protein EccA5	9	16NTM017_04647	20NTM058_03107	20NTM062_04324	20NTM121_04945	21NTM074_02784	22NTM124_04508	23NTM055_02215	DSM44998_00360	JCM16018_01385
eccE5		ESX-5 secretion system protein EccE5	9	16NTM017_04648	20NTM058_03106	20NTM062_04325	20NTM121_04946	21NTM074_02785	22NTM124_04509	23NTM055_02216	DSM44998_00359	JCM16018_01384
eccD5		ESX-5 secretion system protein EccD5	9	16NTM017_04650	20NTM058_03104	20NTM062_04327	20NTM121_04948	21NTM074_02787	22NTM124_04511	23NTM055_02218	DSM44998_00357	JCM16018_01382
group_1435		hypothetical protein	9	16NTM017_04651	20NTM058_03103	20NTM062_04328	20NTM121_04949	21NTM074_02788	22NTM124_04512	23NTM055_02219	DSM44998_00356	JCM16018_01381
ileS		Isoleucine--tRNA ligase	9	16NTM017_04660	20NTM058_05028	20NTM062_05317	20NTM121_05131	21NTM074_05141	22NTM124_03842	23NTM055_05025	DSM44998_05128	JCM16018_01014
lspA		Lipoprotein signal peptidase	9	16NTM017_04664	20NTM058_05032	20NTM062_05313	20NTM121_05127	21NTM074_05137	22NTM124_03838	23NTM055_05021	DSM44998_05132	JCM16018_01018
glbN		Group 1 truncated hemoglobin GlbN	9	16NTM017_04667	20NTM058_05035	20NTM062_05310	20NTM121_05124	21NTM074_05134	22NTM124_03835	23NTM055_05018	DSM44998_05135	JCM16018_01021
group_1439		hypothetical protein	9	16NTM017_04669	20NTM058_05037	20NTM062_05308	20NTM121_05122	21NTM074_05132	22NTM124_03833	23NTM055_05016	DSM44998_05137	JCM16018_01023
group_1440		putative protein	9	16NTM017_04670	20NTM058_05038	20NTM062_05307	20NTM121_05121	21NTM074_05131	22NTM124_03832	23NTM055_05015	DSM44998_05138	JCM16018_01024
merR		Mercuric resistance operon regulatory protein	9	16NTM017_04674	20NTM058_05042	20NTM062_05303	20NTM121_05117	21NTM074_05127	22NTM124_03823	23NTM055_05006	DSM44998_05142	JCM16018_01028
plsB1		Putative acyltransferase plsB1	9	16NTM017_04677	20NTM058_05045	20NTM062_05300	20NTM121_05114	21NTM074_05124	22NTM124_03820	23NTM055_05003	DSM44998_05145	JCM16018_01031
group_1445		hypothetical protein	9	16NTM017_04709	20NTM058_05065	20NTM062_05280	20NTM121_05083	21NTM074_05104	22NTM124_03798	23NTM055_04981	DSM44998_00023	JCM16018_01062
bioB		Biotin synthase	9	16NTM017_04711	20NTM058_05067	20NTM062_05278	20NTM121_05081	21NTM074_05102	22NTM124_03796	23NTM055_04979	DSM44998_00025	JCM16018_01064
hisC		Histidinol-phosphate aminotransferase	9	16NTM017_04723	20NTM058_05080	20NTM062_05265	20NTM121_05069	21NTM074_05090	22NTM124_03783	23NTM055_04966	DSM44998_00037	JCM16018_01076
group_1448		hypothetical protein	9	16NTM017_04734	20NTM058_05091	20NTM062_05254	20NTM121_05058	21NTM074_05079	22NTM124_03772	23NTM055_04955	DSM44998_00048	JCM16018_01087
group_1449		hypothetical protein	9	16NTM017_04739	20NTM058_05096	20NTM062_05249	20NTM121_05053	21NTM074_05074	22NTM124_03767	23NTM055_04950	DSM44998_00053	JCM16018_01092
group_145		hypothetical protein	9	16NTM017_00836	20NTM058_04467	20NTM062_04629	20NTM121_03520	21NTM074_03283	22NTM124_00279	23NTM055_03250	DSM44998_02906	JCM16018_03930
group_1450		putative ABC transporter ATP-binding/permease protein	9	16NTM017_04743	20NTM058_05100	20NTM062_05245	20NTM121_05049	21NTM074_05070	22NTM124_03763	23NTM055_04946	DSM44998_00057	JCM16018_01096
group_1451		hypothetical protein	9	16NTM017_04747	20NTM058_05104	20NTM062_05241	20NTM121_05045	21NTM074_05066	22NTM124_03759	23NTM055_04942	DSM44998_00061	JCM16018_01100
cya		Adenylate cyclase	9	16NTM017_04748	20NTM058_05105	20NTM062_05240	20NTM121_05044	21NTM074_05065	22NTM124_03758	23NTM055_04941	DSM44998_00062	JCM16018_01101
group_1453		hypothetical protein	9	16NTM017_04752	20NTM058_05109	20NTM062_05236	20NTM121_05040	21NTM074_05061	22NTM124_03754	23NTM055_04937	DSM44998_00066	JCM16018_01105
coaE		Dephospho-CoA kinase	9	16NTM017_04756	20NTM058_05113	20NTM062_05232	20NTM121_05036	21NTM074_05057	22NTM124_03750	23NTM055_04933	DSM44998_00070	JCM16018_01109
ligD_4		Multifunctional non-homologous end joining protein LigD	9	16NTM017_04758	20NTM058_05115	20NTM062_05230	20NTM121_05034	21NTM074_05055	22NTM124_03747	23NTM055_04931	DSM44998_00072	JCM16018_01111
group_1456		hypothetical protein	9	16NTM017_04760	20NTM058_05117	20NTM062_05228	20NTM121_05032	21NTM074_05053	22NTM124_03745	23NTM055_04929	DSM44998_00074	JCM16018_01113
group_1457		hypothetical protein	9	16NTM017_04766	20NTM058_05123	20NTM062_05222	20NTM121_05026	21NTM074_05047	22NTM124_03740	23NTM055_04924	DSM44998_00080	JCM16018_01119
group_1458		hypothetical protein	9	16NTM017_04771	20NTM058_05128	20NTM062_05217	20NTM121_05021	21NTM074_05042	22NTM124_03736	23NTM055_04920	DSM44998_00085	JCM16018_01124
pheT		Phenylalanine--tRNA ligase beta subunit	9	16NTM017_04783	20NTM058_05140	20NTM062_05205	20NTM121_05009	21NTM074_05030	22NTM124_03724	23NTM055_04908	DSM44998_00097	JCM16018_01136
group_146		putative protein	9	16NTM017_00878	20NTM058_04424	20NTM062_04672	20NTM121_03478	21NTM074_03240	22NTM124_00322	23NTM055_03207	DSM44998_02949	JCM16018_03973
argB		Acetylglutamate kinase	9	16NTM017_04786	20NTM058_05143	20NTM062_05202	20NTM121_05006	21NTM074_05027	22NTM124_03721	23NTM055_04905	DSM44998_00100	JCM16018_01139
group_1461		Phenolphthiocerol synthesis polyketide synthase type I Pks15/1	9	16NTM017_04795	20NTM058_05152	20NTM062_05193	20NTM121_04997	21NTM074_05018	22NTM124_03712	23NTM055_04896	DSM44998_00109	JCM16018_01148
group_1463		hypothetical protein	9	16NTM017_04806	20NTM058_05164	20NTM062_05181	20NTM121_04985	21NTM074_05007	22NTM124_03709	23NTM055_04893	DSM44998_00120	JCM16018_01159
group_1464		hypothetical protein	9	16NTM017_04807	20NTM058_05165	20NTM062_05180	20NTM121_04984	21NTM074_05006	22NTM124_03708	23NTM055_04892	DSM44998_00121	JCM16018_01160
group_1465		hypothetical protein	9	16NTM017_04825	20NTM058_05183	20NTM062_05162	20NTM121_04966	21NTM074_04988	22NTM124_03690	23NTM055_04874	DSM44998_00139	JCM16018_01178
group_1466		putative RNA pseudouridine synthase	9	16NTM017_04834	20NTM058_05192	20NTM062_05153	20NTM121_04957	21NTM074_04979	22NTM124_03681	23NTM055_04865	DSM44998_00148	JCM16018_01187
cmk		Cytidylate kinase	9	16NTM017_04835	20NTM058_05193	20NTM062_05152	20NTM121_04956	21NTM074_04978	22NTM124_03680	23NTM055_04864	DSM44998_00149	JCM16018_01188
group_1478		hypothetical protein	9	16NTM017_04907	20NTM058_04170	20NTM062_00114	20NTM121_05408	21NTM074_02110	22NTM124_04055	23NTM055_01550	DSM44998_01076	JCM16018_02101
group_1479	pknD_4	Serine/threonine-protein kinase PknD	9	16NTM017_04908	20NTM058_04171	20NTM062_00113	20NTM121_05407	21NTM074_02111	22NTM124_04056	23NTM055_01551	DSM44998_01075	JCM16018_02100
group_1480		hypothetical protein	9	16NTM017_04913	20NTM058_04176	20NTM062_00108	20NTM121_05402	21NTM074_02116	22NTM124_04061	23NTM055_01556	DSM44998_01070	JCM16018_02095
group_1481		hypothetical protein	9	16NTM017_04915	20NTM058_04178	20NTM062_00106	20NTM121_05400	21NTM074_02118	22NTM124_04063	23NTM055_01558	DSM44998_01068	JCM16018_02093
group_1483		putative protein	9	16NTM017_04920	20NTM058_04183	20NTM062_00101	20NTM121_05395	21NTM074_02123	22NTM124_04068	23NTM055_01563	DSM44998_01063	JCM16018_02088
ddn_2		F420H(2)-dependent quinone reductase	9	16NTM017_04923	20NTM058_04186	20NTM062_00098	20NTM121_05392	21NTM074_02126	22NTM124_04071	23NTM055_01566	DSM44998_01060	JCM16018_02085
group_1485		Putative S-adenosyl-L-methionine-dependent methyltransferase	9	16NTM017_04925	20NTM058_04187	20NTM062_00097	20NTM121_05390	21NTM074_02128	22NTM124_04073	23NTM055_01568	DSM44998_01058	JCM16018_02083
group_1487		hypothetical protein	9	16NTM017_04929	20NTM058_04191	20NTM062_00093	20NTM121_05386	21NTM074_02132	22NTM124_04076	23NTM055_01571	DSM44998_01054	JCM16018_02079
azoB_1		NAD(P)H azoreductase	9	16NTM017_04932	20NTM058_04194	20NTM062_00090	20NTM121_05383	21NTM074_02135	22NTM124_04079	23NTM055_01574	DSM44998_01051	JCM16018_02076
group_1489		hypothetical protein	9	16NTM017_04938	20NTM058_04200	20NTM062_00084	20NTM121_05377	21NTM074_02141	22NTM124_04085	23NTM055_01580	DSM44998_01045	JCM16018_02070
group_149		hypothetical protein	9	16NTM017_00936	20NTM058_04363	20NTM062_04733	20NTM121_03421	21NTM074_03181	22NTM124_00378	23NTM055_03151	DSM44998_03008	JCM16018_04032
group_1490		putative protein	9	16NTM017_04940	20NTM058_04202	20NTM062_00082	20NTM121_05375	21NTM074_02143	22NTM124_04087	23NTM055_01582	DSM44998_01043	JCM16018_02068
pknH_2		Serine/threonine-protein kinase PknH	9	16NTM017_04943	20NTM058_04205	20NTM062_00079	20NTM121_05372	21NTM074_02146	22NTM124_04091	23NTM055_01585	DSM44998_01040	JCM16018_02065
group_1492		hypothetical protein	9	16NTM017_04946	20NTM058_04208	20NTM062_00076	20NTM121_05369	21NTM074_02149	22NTM124_04094	23NTM055_01588	DSM44998_01037	JCM16018_02062
cysQ_2		3'-phosphoadenosine 5'-phosphate phosphatase	9	16NTM017_04951	20NTM058_04213	20NTM062_00071	20NTM121_05364	21NTM074_02155	22NTM124_04099	23NTM055_01593	DSM44998_01032	JCM16018_02057
group_1494		Putative cystathionine beta-lyase	9	16NTM017_04954	20NTM058_04216	20NTM062_00068	20NTM121_05361	21NTM074_02163	22NTM124_04102	23NTM055_01596	DSM44998_01029	JCM16018_02054
group_1495		hypothetical protein	9	16NTM017_04959	20NTM058_04221	20NTM062_00063	20NTM121_05356	21NTM074_02168	22NTM124_04107	23NTM055_01601	DSM44998_01024	JCM16018_02049
group_1496		hypothetical protein	9	16NTM017_04960	20NTM058_04222	20NTM062_00062	20NTM121_05355	21NTM074_02169	22NTM124_04108	23NTM055_01602	DSM44998_01023	JCM16018_02048
group_1497		hypothetical protein	9	16NTM017_04963	20NTM058_04225	20NTM062_00059	20NTM121_05352	21NTM074_02172	22NTM124_04111	23NTM055_01605	DSM44998_01020	JCM16018_02045
group_1498		hypothetical protein	9	16NTM017_04964	20NTM058_04226	20NTM062_00058	20NTM121_05351	21NTM074_02173	22NTM124_04112	23NTM055_01606	DSM44998_01019	JCM16018_02044
fgd_2		F420-dependent glucose-6-phosphate dehydrogenase	9	16NTM017_04965	20NTM058_04227	20NTM062_00057	20NTM121_05350	21NTM074_02174	22NTM124_04113	23NTM055_01607	DSM44998_01018	JCM16018_02043
group_150		hypothetical protein	9	16NTM017_00937	20NTM058_04362	20NTM062_04734	20NTM121_03420	21NTM074_03180	22NTM124_00379	23NTM055_03150	DSM44998_03009	JCM16018_04033
group_1500		hypothetical protein	9	16NTM017_04970	20NTM058_04232	20NTM062_00052	20NTM121_05345	21NTM074_02179	22NTM124_04118	23NTM055_01612	DSM44998_01013	JCM16018_02038
pimC		GDP-mannose-dependent alpha-(1-6)-phosphatidylinositol dimannoside mannosyltransferase	9	16NTM017_04973	20NTM058_04235	20NTM062_00049	20NTM121_05342	21NTM074_02182	22NTM124_04121	23NTM055_01615	DSM44998_01010	JCM16018_02035
group_1502		hypothetical protein	9	16NTM017_04978	20NTM058_04240	20NTM062_00044	20NTM121_05337	21NTM074_02186	22NTM124_04126	23NTM055_01620	DSM44998_01005	JCM16018_02030
group_1503		hypothetical protein	9	16NTM017_04980	20NTM058_04242	20NTM062_00042	20NTM121_05335	21NTM074_02188	22NTM124_04128	23NTM055_01622	DSM44998_01003	JCM16018_02028
group_1504		hypothetical protein	9	16NTM017_04981	20NTM058_04243	20NTM062_00041	20NTM121_05334	21NTM074_02189	22NTM124_04129	23NTM055_01623	DSM44998_01002	JCM16018_02027
group_1505		hypothetical protein	9	16NTM017_04985	20NTM058_04247	20NTM062_00037	20NTM121_05330	21NTM074_02193	22NTM124_04133	23NTM055_01627	DSM44998_00998	JCM16018_02023
fdxA_3		Ferredoxin	9	16NTM017_04987	20NTM058_04249	20NTM062_00035	20NTM121_05328	21NTM074_02195	22NTM124_04135	23NTM055_01629	DSM44998_00996	JCM16018_02021
COQ3_3		Ubiquinone biosynthesis O-methyltransferase, mitochondrial	9	16NTM017_04999	20NTM058_04261	20NTM062_00022	20NTM121_05315	21NTM074_02207	22NTM124_04145	23NTM055_01639	DSM44998_00984	JCM16018_02009
group_1508		hypothetical protein	9	16NTM017_05013	20NTM058_04276	20NTM062_00007	20NTM121_05301	21NTM074_02221	22NTM124_04159	23NTM055_01653	DSM44998_00966	JCM16018_01991
group_1509		hypothetical protein	9	16NTM017_05017	20NTM058_04280	20NTM062_00003	20NTM121_05297	21NTM074_02225	22NTM124_04163	23NTM055_01657	DSM44998_00962	JCM16018_01987
group_151		hypothetical protein	9	16NTM017_00958	20NTM058_04341	20NTM062_04755	20NTM121_03399	21NTM074_03159	22NTM124_00399	23NTM055_03130	DSM44998_03030	JCM16018_04054
fadB_1		putative enoyl-CoA hydratase	9	16NTM017_05018	20NTM058_04281	20NTM062_00002	20NTM121_05296	21NTM074_02226	22NTM124_04164	23NTM055_01658	DSM44998_00961	JCM16018_01986
group_1511		N-acetylmuramoyl-L-alanine amidase	9	16NTM017_05019	20NTM058_04282	20NTM062_00001	20NTM121_05295	21NTM074_02227	22NTM124_04165	23NTM055_01659	DSM44998_00960	JCM16018_01985
group_1512		putative protein	9	16NTM017_05030	20NTM058_03683	20NTM062_03747	20NTM121_04105	21NTM074_02238	22NTM124_04748	23NTM055_01672	DSM44998_00949	JCM16018_01974
hdl IVa_2		(S)-2-haloacid dehalogenase 4A	9	16NTM017_05031	20NTM058_03682	20NTM062_03748	20NTM121_04104	21NTM074_02239	22NTM124_04749	23NTM055_01673	DSM44998_00948	JCM16018_01973
group_1514		hypothetical protein	9	16NTM017_05038	20NTM058_03675	20NTM062_03755	20NTM121_04097	21NTM074_02246	22NTM124_04755	23NTM055_01679	DSM44998_00941	JCM16018_01966
group_1515		hypothetical protein	9	16NTM017_05042	20NTM058_03671	20NTM062_03759	20NTM121_04093	21NTM074_02250	22NTM124_04759	23NTM055_01683	DSM44998_00937	JCM16018_01962
yfeW_2		hypothetical protein	9	16NTM017_05046	20NTM058_03667	20NTM062_03763	20NTM121_04089	21NTM074_02254	22NTM124_04763	23NTM055_01687	DSM44998_00933	JCM16018_01958
carC_3		Caffeyl-CoA reductase-Etf complex subunit CarC	9	16NTM017_05052	20NTM058_03696	20NTM062_00588	20NTM121_00859	21NTM074_04974	22NTM124_02913	23NTM055_00598	DSM44998_02023	JCM16018_03046
group_1519		Putative short-chain type dehydrogenase/reductase	9	16NTM017_05056	20NTM058_03700	20NTM062_00584	20NTM121_00863	21NTM074_04970	22NTM124_02894	23NTM055_00617	DSM44998_01956	JCM16018_03027
group_152		hypothetical protein	9	16NTM017_00978	20NTM058_04320	20NTM062_04776	20NTM121_03379	21NTM074_03139	22NTM124_00419	23NTM055_03110	DSM44998_03050	JCM16018_04074
group_1520		hypothetical protein	9	16NTM017_05057	20NTM058_03701	20NTM062_00583	20NTM121_00864	21NTM074_04969	22NTM124_02892	23NTM055_00619	DSM44998_01958	JCM16018_03025
caiA_2		Acyl-CoA dehydrogenase	9	16NTM017_05058	20NTM058_03702	20NTM062_00582	20NTM121_00865	21NTM074_04968	22NTM124_02891	23NTM055_00620	DSM44998_01959	JCM16018_03024
group_1522	fadA_5	3-ketoacyl-CoA thiolase FadA	9	16NTM017_05059	20NTM058_03703	20NTM062_00581	20NTM121_00866	21NTM074_04967	22NTM124_02890	23NTM055_00621	DSM44998_01960	JCM16018_03023
group_1523		hypothetical protein	9	16NTM017_05062	20NTM058_03706	20NTM062_00578	20NTM121_00869	21NTM074_04964	22NTM124_02888	23NTM055_00623	DSM44998_01962	JCM16018_03021
group_1524	crt_3	Short-chain-enoyl-CoA hydratase	9	16NTM017_05070	20NTM058_03714	20NTM062_00570	20NTM121_00877	21NTM074_04956	22NTM124_02880	23NTM055_00631	DSM44998_01970	JCM16018_03013
group_1525		putative oxidoreductase	9	16NTM017_05074	20NTM058_03718	20NTM062_00566	20NTM121_00881	21NTM074_04952	22NTM124_02877	23NTM055_00634	DSM44998_01973	JCM16018_03010
ssuD_2		Alkanesulfonate monooxygenase	9	16NTM017_05082	20NTM058_03726	20NTM062_00558	20NTM121_00890	21NTM074_04944	22NTM124_02868	23NTM055_00643	DSM44998_01982	JCM16018_03001
group_1527		hypothetical protein	9	16NTM017_05083	20NTM058_03727	20NTM062_00557	20NTM121_00891	21NTM074_04943	22NTM124_02867	23NTM055_00644	DSM44998_01983	JCM16018_03000
nirQ_3		Denitrification regulatory protein NirQ	9	16NTM017_05085	20NTM058_03729	20NTM062_00555	20NTM121_00893	21NTM074_04941	22NTM124_02865	23NTM055_00646	DSM44998_01985	JCM16018_02998
group_1529		hypothetical protein	9	16NTM017_05086	20NTM058_03730	20NTM062_00554	20NTM121_00894	21NTM074_04940	22NTM124_02864	23NTM055_00647	DSM44998_01986	JCM16018_02997
betI_8		HTH-type transcriptional regulator BetI	9	16NTM017_00989	20NTM058_04309	20NTM062_04787	20NTM121_03368	21NTM074_03130	22NTM124_00428	23NTM055_03101	DSM44998_03059	JCM16018_04083
group_1534		hypothetical protein	9	16NTM017_05130	20NTM058_03774	20NTM062_00510	20NTM121_00939	21NTM074_04894	22NTM124_02811	23NTM055_00700	DSM44998_01920	JCM16018_02944
fgd_15		putative protein	9	16NTM017_05239	20NTM058_05366	20NTM062_05470	20NTM121_05144	21NTM074_05293	22NTM124_03515	23NTM055_04699	DSM44998_00339	JCM16018_01366
group_1539		hypothetical protein	9	16NTM017_05240	20NTM058_05365	20NTM062_05469	20NTM121_05145	21NTM074_05292	22NTM124_03516	23NTM055_04700	DSM44998_00338	JCM16018_01365
betI_4		HTH-type transcriptional regulator BetI	9	16NTM017_00990	20NTM058_04308	20NTM062_04788	20NTM121_03367	21NTM074_03129	22NTM124_00429	23NTM055_03100	DSM44998_03060	JCM16018_04084
msrP_4		Protein-methionine-sulfoxide reductase catalytic subunit MsrP	9	16NTM017_05241	20NTM058_05364	20NTM062_05468	20NTM121_05146	21NTM074_05291	22NTM124_03517	23NTM055_04701	DSM44998_00337	JCM16018_01364
group_1541		Toxin	9	16NTM017_05243	20NTM058_05362	20NTM062_05466	20NTM121_05148	21NTM074_05289	22NTM124_03519	23NTM055_04703	DSM44998_00335	JCM16018_01362
group_1542		hypothetical protein	9	16NTM017_05245	20NTM058_05360	20NTM062_05464	20NTM121_05150	21NTM074_05287	22NTM124_03521	23NTM055_04705	DSM44998_00333	JCM16018_01360
phy		Phloretin hydrolase	9	16NTM017_05246	20NTM058_05359	20NTM062_05463	20NTM121_05151	21NTM074_05286	22NTM124_03522	23NTM055_04706	DSM44998_00332	JCM16018_01359
iclR		Transcriptional repressor IclR	9	16NTM017_05248	20NTM058_05357	20NTM062_05461	20NTM121_05153	21NTM074_05284	22NTM124_03524	23NTM055_04708	DSM44998_00330	JCM16018_01357
group_1545		hypothetical protein	9	16NTM017_05249	20NTM058_05356	20NTM062_05460	20NTM121_05154	21NTM074_05283	22NTM124_03525	23NTM055_04709	DSM44998_00329	JCM16018_01356
group_1546		Putative diacyglycerol O-acyltransferase	9	16NTM017_05251	20NTM058_05355	20NTM062_05459	20NTM121_05156	21NTM074_05281	22NTM124_03526	23NTM055_04710	DSM44998_00328	JCM16018_01355
group_1547	acoA_2	Acetoin:2,6-dichlorophenolindophenol oxidoreductase subunit alpha	9	16NTM017_05254	20NTM058_05352	20NTM062_05456	20NTM121_05159	21NTM074_05278	22NTM124_03529	23NTM055_04713	DSM44998_00325	JCM16018_01352
group_1548		hypothetical protein	9	16NTM017_05265	20NTM058_05339	20NTM062_05443	20NTM121_05170	21NTM074_05267	22NTM124_03540	23NTM055_04724	DSM44998_00314	JCM16018_01341
group_1549		hypothetical protein	9	16NTM017_05266	20NTM058_05338	20NTM062_05442	20NTM121_05171	21NTM074_05266	22NTM124_03541	23NTM055_04725	DSM44998_00313	JCM16018_01340
group_155		hypothetical protein	9	16NTM017_01026	20NTM058_04719	20NTM062_04823	20NTM121_04125	21NTM074_03093	22NTM124_00465	23NTM055_03064	DSM44998_03097	JCM16018_04120
group_1550		putative cutinase	9	16NTM017_05267	20NTM058_05337	20NTM062_05441	20NTM121_05173	21NTM074_05265	22NTM124_03542	23NTM055_04726	DSM44998_00312	JCM16018_01339
group_1551		hypothetical protein	9	16NTM017_05268	20NTM058_05336	20NTM062_05440	20NTM121_05174	21NTM074_05264	22NTM124_03543	23NTM055_04727	DSM44998_00311	JCM16018_01338
group_1552		hypothetical protein	9	16NTM017_05269	20NTM058_05335	20NTM062_05439	20NTM121_05175	21NTM074_05263	22NTM124_03544	23NTM055_04728	DSM44998_00310	JCM16018_01337
baiA_2		3-alpha-hydroxycholanate dehydrogenase (NADP(+))	9	16NTM017_05271	20NTM058_05333	20NTM062_05437	20NTM121_05177	21NTM074_05261	22NTM124_03546	23NTM055_04730	DSM44998_00308	JCM16018_01335
group_1554		hypothetical protein	9	16NTM017_05274	20NTM058_05330	20NTM062_05434	20NTM121_05180	21NTM074_05258	22NTM124_03549	23NTM055_04733	DSM44998_00305	JCM16018_01332
group_1555		Creatinase	9	16NTM017_05280	20NTM058_05324	20NTM062_05428	20NTM121_05186	21NTM074_05252	22NTM124_03555	23NTM055_04739	DSM44998_00299	JCM16018_01326
group_1556		hypothetical protein	9	16NTM017_05282	20NTM058_05322	20NTM062_05426	20NTM121_05188	21NTM074_05250	22NTM124_03557	23NTM055_04741	DSM44998_00297	JCM16018_01324
oxyE_2		6-methylpretetramide 4-monooxygenase	9	16NTM017_05296	20NTM058_05308	20NTM062_05412	20NTM121_05206	21NTM074_05236	22NTM124_03569	23NTM055_04753	DSM44998_00283	JCM16018_01310
fadK_7		Medium-chain fatty-acid--CoA ligase	9	16NTM017_05303	20NTM058_05299	20NTM062_05403	20NTM121_05213	21NTM074_05227	22NTM124_03576	23NTM055_04760	DSM44998_00276	JCM16018_01303
nlhH_7		Carboxylesterase NlhH	9	16NTM017_05314	20NTM058_05289	20NTM062_05393	20NTM121_05224	21NTM074_05216	22NTM124_03585	23NTM055_04769	DSM44998_00266	JCM16018_01293
group_1565		hypothetical protein	9	16NTM017_05315	20NTM058_05288	20NTM062_05392	20NTM121_05225	21NTM074_05215	22NTM124_03586	23NTM055_04770	DSM44998_00265	JCM16018_01292
group_1566		hypothetical protein	9	16NTM017_05318	20NTM058_05285	20NTM062_05389	20NTM121_05228	21NTM074_05212	22NTM124_03589	23NTM055_04773	DSM44998_00262	JCM16018_01289
group_1567		ABC transporter ATP-binding/permease protein	9	16NTM017_05322	20NTM058_05281	20NTM062_05385	20NTM121_05232	21NTM074_05208	22NTM124_03593	23NTM055_04777	DSM44998_00258	JCM16018_01285
group_1568		Alpha-pyrone synthesis polyketide synthase-like Pks11	9	16NTM017_05326	20NTM058_05277	20NTM062_05381	20NTM121_05236	21NTM074_05204	22NTM124_03597	23NTM055_04781	DSM44998_00254	JCM16018_01281
group_1569		hypothetical protein	9	16NTM017_05330	20NTM058_05273	20NTM062_05377	20NTM121_05240	21NTM074_05200	22NTM124_03601	23NTM055_04785	DSM44998_00250	JCM16018_01277
kshB		3-ketosteroid-9-alpha-monooxygenase, ferredoxin reductase component	9	16NTM017_05338	20NTM058_05265	20NTM062_05369	20NTM121_05248	21NTM074_05192	22NTM124_03609	23NTM055_04793	DSM44998_00242	JCM16018_01269
hsaC_2		Iron-dependent extradiol dioxygenase	9	16NTM017_05340	20NTM058_05263	20NTM062_05367	20NTM121_05250	21NTM074_05190	22NTM124_03611	23NTM055_04795	DSM44998_00240	JCM16018_01267
group_1572		hypothetical protein	9	16NTM017_05344	20NTM058_05259	20NTM062_05363	20NTM121_05254	21NTM074_05186	22NTM124_03615	23NTM055_04799	DSM44998_00236	JCM16018_01263
fabG_14		3-oxoacyl-[acyl-carrier-protein] reductase FabG	9	16NTM017_05345	20NTM058_05258	20NTM062_05362	20NTM121_05255	21NTM074_05185	22NTM124_03616	23NTM055_04800	DSM44998_00235	JCM16018_01262
caiA_8		Crotonobetainyl-CoA reductase	9	16NTM017_05348	20NTM058_05255	20NTM062_05359	20NTM121_05258	21NTM074_05182	22NTM124_03619	23NTM055_04803	DSM44998_00232	JCM16018_01259
group_1577		hypothetical protein	9	16NTM017_05363	20NTM058_05240	20NTM062_05344	20NTM121_05273	21NTM074_05167	22NTM124_03634	23NTM055_04818	DSM44998_00217	JCM16018_01244
group_1578		hypothetical protein	9	16NTM017_05369	20NTM058_05234	20NTM062_05338	20NTM121_05279	21NTM074_05161	22NTM124_03640	23NTM055_04824	DSM44998_00211	JCM16018_01238
ctpV		putative copper-exporting P-type ATPase V	9	16NTM017_05370	20NTM058_05233	20NTM062_05337	20NTM121_05280	21NTM074_05160	22NTM124_03641	23NTM055_04825	DSM44998_00210	JCM16018_01237
group_158		hypothetical protein	9	16NTM017_01086	20NTM058_04778	20NTM062_04882	20NTM121_04185	21NTM074_03034	22NTM124_00522	23NTM055_03007	DSM44998_03156	JCM16018_04179
group_1580		putative protein	9	16NTM017_05371	20NTM058_05232	20NTM062_05336	20NTM121_05281	21NTM074_05159	22NTM124_03642	23NTM055_04826	DSM44998_00209	JCM16018_01236
group_1581		putative protein	9	16NTM017_05376	20NTM058_05227	20NTM062_05331	20NTM121_05286	21NTM074_05154	22NTM124_03647	23NTM055_04831	DSM44998_00204	JCM16018_01231
group_1582	pknD_12	Serine/threonine-protein kinase PknD	9	16NTM017_05377	20NTM058_05226	20NTM062_05330	20NTM121_05287	21NTM074_05153	22NTM124_03648	23NTM055_04832	DSM44998_00203	JCM16018_01230
asnB_2		Asparagine synthetase [glutamine-hydrolyzing] 1	9	16NTM017_05382	20NTM058_05221	20NTM062_05325	20NTM121_05292	21NTM074_05148	22NTM124_03653	23NTM055_04837	DSM44998_00198	JCM16018_01225
group_1584		Putative S-adenosyl-L-methionine-dependent methyltransferase	9	16NTM017_05386	20NTM058_01083	20NTM062_02656	20NTM121_02091	21NTM074_00002	22NTM124_01410	23NTM055_03638	DSM44998_04069	JCM16018_05092
group_1585		putative protein	9	16NTM017_05389	20NTM058_01080	20NTM062_02659	20NTM121_02088	21NTM074_00005	22NTM124_01413	23NTM055_03641	DSM44998_04072	JCM16018_05095
group_1586		hypothetical protein	9	16NTM017_05390	20NTM058_01079	20NTM062_02660	20NTM121_02087	21NTM074_00006	22NTM124_01414	23NTM055_03642	DSM44998_04073	JCM16018_05096
group_1587		putative protein	9	16NTM017_05405	20NTM058_01064	20NTM062_02675	20NTM121_02072	21NTM074_00021	22NTM124_01429	23NTM055_03657	DSM44998_04088	JCM16018_05111
mtrB		Sensor histidine kinase MtrB	9	16NTM017_05414	20NTM058_01055	20NTM062_02684	20NTM121_02063	21NTM074_00030	22NTM124_01438	23NTM055_03666	DSM44998_04097	JCM16018_05120
group_159		hypothetical protein	9	16NTM017_01098	20NTM058_04790	20NTM062_04894	20NTM121_04197	21NTM074_03022	22NTM124_00534	23NTM055_02995	DSM44998_03168	JCM16018_04191
group_1590		NADPH oxidoreductase	9	16NTM017_05428	20NTM058_01040	20NTM062_02699	20NTM121_02049	21NTM074_00045	22NTM124_01452	23NTM055_03680	DSM44998_04112	JCM16018_05135
group_1591		hypothetical protein	9	16NTM017_05430	20NTM058_01038	20NTM062_02701	20NTM121_02047	21NTM074_00047	22NTM124_01454	23NTM055_03682	DSM44998_04114	JCM16018_05137
group_1592		putative HTH-type transcriptional regulator	9	16NTM017_05431	20NTM058_01037	20NTM062_02702	20NTM121_02046	21NTM074_00048	22NTM124_01455	23NTM055_03683	DSM44998_04115	JCM16018_05138
group_1593		hypothetical protein	9	16NTM017_05433	20NTM058_01035	20NTM062_02704	20NTM121_02044	21NTM074_00050	22NTM124_01457	23NTM055_03685	DSM44998_04117	JCM16018_05140
group_1594		hypothetical protein	9	16NTM017_05434	20NTM058_01034	20NTM062_02705	20NTM121_02043	21NTM074_00051	22NTM124_01459	23NTM055_03687	DSM44998_04118	JCM16018_05141
group_1595		hypothetical protein	9	16NTM017_05435	20NTM058_01033	20NTM062_02706	20NTM121_02042	21NTM074_00052	22NTM124_01460	23NTM055_03688	DSM44998_04119	JCM16018_05142
group_1598		hypothetical protein	9	16NTM017_05457	20NTM058_01011	20NTM062_02728	20NTM121_02020	21NTM074_00074	22NTM124_01483	23NTM055_03711	DSM44998_04141	JCM16018_05167
group_1599		hypothetical protein	9	16NTM017_05464	20NTM058_01003	20NTM062_02736	20NTM121_02013	21NTM074_00082	22NTM124_01491	23NTM055_03719	DSM44998_04149	JCM16018_00041
aes_3		Acetyl esterase	9	16NTM017_01141	20NTM058_04833	20NTM062_04937	20NTM121_04240	21NTM074_02979	22NTM124_00574	23NTM055_02955	DSM44998_03211	JCM16018_04234
group_1600		hypothetical protein	9	16NTM017_05465	20NTM058_01002	20NTM062_02737	20NTM121_02012	21NTM074_00083	22NTM124_01492	23NTM055_03720	DSM44998_04150	JCM16018_00042
group_1601		hypothetical protein	9	16NTM017_05468	20NTM058_00999	20NTM062_02740	20NTM121_02009	21NTM074_00086	22NTM124_01495	23NTM055_03723	DSM44998_04153	JCM16018_00045
group_1602		hypothetical protein	9	16NTM017_05479	20NTM058_00988	20NTM062_02751	20NTM121_01998	21NTM074_00097	22NTM124_01506	23NTM055_03734	DSM44998_04164	JCM16018_00056
uvrD2		ATP-dependent DNA helicase UvrD2	9	16NTM017_05480	20NTM058_00987	20NTM062_02752	20NTM121_01997	21NTM074_00098	22NTM124_01507	23NTM055_03735	DSM44998_04165	JCM16018_00057
cdhR		HTH-type transcriptional regulator CdhR	9	16NTM017_05489	20NTM058_00978	20NTM062_02761	20NTM121_01988	21NTM074_00107	22NTM124_01515	23NTM055_03743	DSM44998_04174	JCM16018_00066
frc_8		Formyl-CoA:oxalate CoA-transferase	9	16NTM017_05500	20NTM058_05202	20NTM062_05143	20NTM121_05483	21NTM074_05423	22NTM124_03671	23NTM055_04855	DSM44998_00167	JCM16018_01207
mcbR_2		HTH-type transcriptional regulator McbR	9	16NTM017_01146	20NTM058_04838	20NTM062_04942	20NTM121_04245	21NTM074_02974	22NTM124_00579	23NTM055_02950	DSM44998_03216	JCM16018_04239
group_1610		hypothetical protein	9	16NTM017_05508	20NTM058_05210	20NTM062_05135	20NTM121_05491	21NTM074_05431	22NTM124_03664	23NTM055_04848	DSM44998_00175	JCM16018_01215
prpB		2-methylisocitrate lyase	9	16NTM017_05510	20NTM058_05212	20NTM062_05133	20NTM121_05493	21NTM074_05433	22NTM124_03662	23NTM055_04846	DSM44998_00177	JCM16018_01217
gabD2		Putative succinate-semialdehyde dehydrogenase [NADP(+)] 2	9	16NTM017_05513	20NTM058_05215	20NTM062_05130	20NTM121_05496	21NTM074_05436	22NTM124_03659	23NTM055_04843	DSM44998_00180	JCM16018_01220
group_162		hypothetical protein	9	16NTM017_01150	20NTM058_04842	20NTM062_04946	20NTM121_04249	21NTM074_02970	22NTM124_00583	23NTM055_02946	DSM44998_03221	JCM16018_04243
group_1625		hypothetical protein	9	16NTM017_02099	20NTM058_00787	20NTM062_02952	20NTM121_01796	21NTM074_00298	22NTM124_01713	23NTM055_03939	DSM44998_04367	JCM16018_00258
menE_3		2-succinylbenzoate--CoA ligase	9	16NTM017_02278	20NTM058_00967	20NTM062_02772	20NTM121_01977	21NTM074_00118	22NTM124_01538	23NTM055_03766	DSM44998_04185	JCM16018_00077
qacA		Antiseptic resistance protein	9	16NTM017_03699	20NTM058_01219	20NTM062_02520	20NTM121_02218	21NTM074_04095	22NTM124_01289	23NTM055_03517	DSM44998_03945	JCM16018_04968
eccC		ESX secretion system protein EccC	9	16NTM017_03652	20NTM058_01266	20NTM062_02473	20NTM121_02265	21NTM074_04046	22NTM124_01239	23NTM055_02261	DSM44998_03898	JCM16018_04921
group_163		putative protein	9	16NTM017_01278	20NTM058_04970	20NTM062_05074	20NTM121_04376	21NTM074_02842	22NTM124_00707	23NTM055_02822	DSM44998_03349	JCM16018_04371
group_1630		hypothetical protein	9	16NTM017_03532	20NTM058_01388	20NTM062_02352	20NTM121_02384	21NTM074_03926	22NTM124_01121	23NTM055_02380	DSM44998_03778	JCM16018_04800
rne		Ribonuclease E	9	16NTM017_02998	20NTM058_01836	20NTM062_00768	20NTM121_00710	21NTM074_01234	22NTM124_03888	23NTM055_01383	DSM44998_01224	JCM16018_02249
gdh		NAD-specific glutamate dehydrogenase	9	16NTM017_02966	20NTM058_01868	20NTM062_00800	20NTM121_00678	21NTM074_01266	22NTM124_03856	23NTM055_01351	DSM44998_01256	JCM16018_02281
group_1636		hypothetical protein	9	16NTM017_02371	20NTM058_02457	20NTM062_01389	20NTM121_00087	21NTM074_01855	22NTM124_02697	23NTM055_00815	DSM44998_01803	JCM16018_02827
ysdC		Putative aminopeptidase YsdC	9	16NTM017_02361	20NTM058_02467	20NTM062_01399	20NTM121_00077	21NTM074_01865	22NTM124_02707	23NTM055_00805	DSM44998_01813	JCM16018_02837
ephD_4		putative oxidoreductase EphD	9	16NTM017_04598	20NTM058_03156	20NTM062_04275	20NTM121_04896	21NTM074_02735	22NTM124_04459	23NTM055_02166	DSM44998_00409	JCM16018_01434
lppK		Putative lipoprotein LppK	9	16NTM017_03995	20NTM058_03492	20NTM062_03939	20NTM121_03914	21NTM074_02430	22NTM124_05014	23NTM055_01858	DSM44998_00757	JCM16018_01781
group_164		hypothetical protein	9	16NTM017_01325	20NTM058_05017	20NTM062_05121	20NTM121_04423	21NTM074_02795	22NTM124_00754	23NTM055_02775	DSM44998_03396	JCM16018_04418
group_1640		putative protein	9	16NTM017_03962	20NTM058_03525	20NTM062_03906	20NTM121_03947	21NTM074_02397	22NTM124_04875	23NTM055_01825	DSM44998_00790	JCM16018_01814
dntB		4-methyl-5-nitrocatechol 5-monooxygenase	9	16NTM017_03824	20NTM058_03661	20NTM062_03769	20NTM121_04083	21NTM074_02260	22NTM124_04769	23NTM055_01693	DSM44998_00927	JCM16018_01952
fbpC		Diacylglycerol acyltransferase/mycolyltransferase Ag85C	9	16NTM017_01056	20NTM058_04748	20NTM062_04852	20NTM121_04155	21NTM074_03064	22NTM124_00494	23NTM055_03035	DSM44998_03126	JCM16018_04149
group_165	lgrD_2	Linear gramicidin synthase subunit D	9	16NTM017_01335	20NTM058_00005	20NTM062_03734	20NTM121_01043	21NTM074_01076	22NTM124_05038	23NTM055_05051	DSM44998_05118	JCM16018_01009
frc_6		Formyl-CoA:oxalate CoA-transferase	9	16NTM017_01203	20NTM058_04894	20NTM062_04998	20NTM121_04301	21NTM074_02918	22NTM124_00634	23NTM055_02895	DSM44998_03273	JCM16018_04295
group_1653		ABC transporter ATP-binding/permease protein	9	16NTM017_04762	20NTM058_05119	20NTM062_05226	20NTM121_05030	21NTM074_05051	22NTM124_03744	23NTM055_04928	DSM44998_00076	JCM16018_01115
pknD_10		Serine/threonine-protein kinase PknD	9	16NTM017_04763	20NTM058_05120	20NTM062_05225	20NTM121_05029	21NTM074_05050	22NTM124_03743	23NTM055_04927	DSM44998_00077	JCM16018_01116
mdtD_2		Putative multidrug resistance protein MdtD	9	16NTM017_02719	20NTM058_02112	20NTM062_01044	20NTM121_00432	21NTM074_01512	22NTM124_04950	23NTM055_01106	DSM44998_01502	JCM16018_02527
group_1660		hypothetical protein	9	16NTM017_05093	20NTM058_03737	20NTM062_00547	20NTM121_00902	21NTM074_04933	22NTM124_02836	23NTM055_00675	DSM44998_02014	JCM16018_02969
group_1669		hypothetical protein	9	16NTM017_03233	20NTM058_05393	20NTM062_02052	20NTM121_02688	21NTM074_03627	22NTM124_00820	23NTM055_02679	DSM44998_03478	JCM16018_04500
group_1670		Putative acyl-CoA dehydrogenase FadE17	9	16NTM017_00102	20NTM058_02644	20NTM062_01576	20NTM121_03240	21NTM074_04318	22NTM124_03024	23NTM055_00487	DSM44998_02134	JCM16018_03156
PPE4		PPE family protein PPE4	9	16NTM017_01292	20NTM058_04984	20NTM062_05088	20NTM121_04390	21NTM074_02828	22NTM124_00721	23NTM055_02808	DSM44998_03363	JCM16018_04385
bphA1		Biphenyl 2,3-dioxygenase subunit alpha	9	16NTM017_01624	20NTM058_00286	20NTM062_03453	20NTM121_01320	21NTM074_00789	22NTM124_02194	23NTM055_04419	DSM44998_04834	JCM16018_00726
mycP5		Mycosin-5	9	16NTM017_04649	20NTM058_03105	20NTM062_04326	20NTM121_04947	21NTM074_02786	22NTM124_04510	23NTM055_02217	DSM44998_00358	JCM16018_01383
gpmB		PE-PGRS family protein PE_PGRS11	9	16NTM017_03229	20NTM058_05397	20NTM062_02048	20NTM121_02692	21NTM074_03623	22NTM124_00816	23NTM055_02683	DSM44998_03474	JCM16018_04496
eccB3_2		ESX-3 secretion system ATPase EccB3	9	16NTM017_03649	20NTM058_01269	20NTM062_02470	20NTM121_02268	21NTM074_04043	22NTM124_01236	23NTM055_02264	DSM44998_03895	JCM16018_04918
fhaA		FHA domain-containing protein FhaA	9	16NTM017_00887	20NTM058_04415	20NTM062_04681	20NTM121_03469	21NTM074_03231	22NTM124_00331	23NTM055_03198	DSM44998_02958	JCM16018_03982
group_1689		hypothetical protein	9	16NTM017_03404	20NTM058_01518	20NTM062_02223	20NTM121_02516	21NTM074_03796	22NTM124_00992	23NTM055_02508	DSM44998_03648	JCM16018_04670
glkA		Glucokinase	9	16NTM017_03517	20NTM058_01403	20NTM062_02337	20NTM121_02399	21NTM074_03911	22NTM124_01106	23NTM055_02395	DSM44998_03763	JCM16018_04785
group_1692		hypothetical protein	9	16NTM017_01988	20NTM058_00676	20NTM062_03063	20NTM121_01685	21NTM074_00409	22NTM124_01826	23NTM055_04052	DSM44998_04477	JCM16018_00368
group_1695		hypothetical protein	9	16NTM017_02334	20NTM058_02494	20NTM062_01426	20NTM121_00050	21NTM074_01891	22NTM124_02734	23NTM055_00778	DSM44998_01839	JCM16018_02863
group_1704		DegV domain-containing protein	9	16NTM017_03028	20NTM058_01806	20NTM062_00738	20NTM121_00740	21NTM074_01204	22NTM124_03918	23NTM055_01413	DSM44998_01194	JCM16018_02219
dhbF		Dimodular nonribosomal peptide synthase	9	16NTM017_03079	20NTM058_01755	20NTM062_00687	20NTM121_00791	21NTM074_01153	22NTM124_03966	23NTM055_01461	DSM44998_01143	JCM16018_02168
msl3		Mycolipanoate synthase	9	16NTM017_02603	20NTM058_02228	20NTM062_01160	20NTM121_00318	21NTM074_01628	22NTM124_04966	23NTM055_01043	DSM44998_01572	JCM16018_02597
group_178		hypothetical protein	9	16NTM017_01407	20NTM058_00070	20NTM062_03669	20NTM121_01103	21NTM074_01005	22NTM124_02408	23NTM055_04632	DSM44998_05051	JCM16018_00943
group_180		hypothetical protein	9	16NTM017_01439	20NTM058_00102	20NTM062_03637	20NTM121_01135	21NTM074_00973	22NTM124_02378	23NTM055_04602	DSM44998_05018	JCM16018_00910
group_181		hypothetical protein	9	16NTM017_01454	20NTM058_00117	20NTM062_03622	20NTM121_01150	21NTM074_00958	22NTM124_02362	23NTM055_04586	DSM44998_05003	JCM16018_00895
group_182		hypothetical protein	9	16NTM017_01517	20NTM058_00180	20NTM062_03559	20NTM121_01213	21NTM074_00895	22NTM124_02301	23NTM055_04525	DSM44998_04940	JCM16018_00832
group_184		hypothetical protein	9	16NTM017_01613	20NTM058_00275	20NTM062_03464	20NTM121_01309	21NTM074_00800	22NTM124_02205	23NTM055_04430	DSM44998_04845	JCM16018_00737
group_185		hypothetical protein	9	16NTM017_01623	20NTM058_00285	20NTM062_03454	20NTM121_01319	21NTM074_00790	22NTM124_02195	23NTM055_04420	DSM44998_04835	JCM16018_00727
group_186		3-oxocholest-4-en-26-oate--CoA ligase	9	16NTM017_01635	20NTM058_00298	20NTM062_03441	20NTM121_01331	21NTM074_00778	22NTM124_02183	23NTM055_04408	DSM44998_04823	JCM16018_00715
ybdK		Putative glutamate--cysteine ligase 2	9	16NTM017_01640	20NTM058_00303	20NTM062_03436	20NTM121_01336	21NTM074_00773	22NTM124_02178	23NTM055_04403	DSM44998_04818	JCM16018_00710
group_190		hypothetical protein	9	16NTM017_01662	20NTM058_00325	20NTM062_03414	20NTM121_01358	21NTM074_00751	22NTM124_02157	23NTM055_04382	DSM44998_04795	JCM16018_00687
desA3_1		NADPH-dependent stearoyl-CoA 9-desaturase	9	16NTM017_01665	20NTM058_00328	20NTM062_03411	20NTM121_01361	21NTM074_00748	22NTM124_02154	23NTM055_04379	DSM44998_04792	JCM16018_00684
group_192		hypothetical protein	9	16NTM017_01669	20NTM058_00332	20NTM062_03407	20NTM121_01365	21NTM074_00744	22NTM124_02150	23NTM055_04375	DSM44998_04788	JCM16018_00680
group_193		hypothetical protein	9	16NTM017_01705	20NTM058_00369	20NTM062_03370	20NTM121_01402	21NTM074_00706	22NTM124_02112	23NTM055_04337	DSM44998_04759	JCM16018_00651
group_194		putative RNA methyltransferase	9	16NTM017_01714	20NTM058_00378	20NTM062_03361	20NTM121_01411	21NTM074_00697	22NTM124_02103	23NTM055_04328	DSM44998_04750	JCM16018_00642
group_195		hypothetical protein	9	16NTM017_01730	20NTM058_00394	20NTM062_03345	20NTM121_01427	21NTM074_00681	22NTM124_02087	23NTM055_04312	DSM44998_04734	JCM16018_00626
miaA		tRNA dimethylallyltransferase	9	16NTM017_01751	20NTM058_00415	20NTM062_03324	20NTM121_01448	21NTM074_00660	22NTM124_02067	23NTM055_04292	DSM44998_04714	JCM16018_00606
group_197		Periplasmic [NiFeSe] hydrogenase large subunit	9	16NTM017_01841	20NTM058_00528	20NTM062_03211	20NTM121_01538	21NTM074_00570	22NTM124_01976	23NTM055_04201	DSM44998_04624	JCM16018_00515
comM		Competence protein ComM	9	16NTM017_01891	20NTM058_00579	20NTM062_03160	20NTM121_01588	21NTM074_00520	22NTM124_01924	23NTM055_04149	DSM44998_04574	JCM16018_00465
group_2		hypothetical protein	9	16NTM017_03572	20NTM058_01348	20NTM062_02392	20NTM121_02344	21NTM074_03966	22NTM124_01161	23NTM055_02340	DSM44998_03819	JCM16018_04841
rsmD		Ribosomal RNA small subunit methyltransferase D	9	16NTM017_01929	20NTM058_00617	20NTM062_03122	20NTM121_01626	21NTM074_00468	22NTM124_01884	23NTM055_04110	DSM44998_04536	JCM16018_00427
group_202		Glycogen synthase	9	16NTM017_01995	20NTM058_00683	20NTM062_03056	20NTM121_01692	21NTM074_00402	22NTM124_01819	23NTM055_04045	DSM44998_04470	JCM16018_00361
group_203		hypothetical protein	9	16NTM017_02052	20NTM058_00740	20NTM062_02999	20NTM121_01749	21NTM074_00345	22NTM124_01760	23NTM055_03986	DSM44998_04413	JCM16018_00304
ligB		DNA ligase B	9	16NTM017_02060	20NTM058_00748	20NTM062_02991	20NTM121_01757	21NTM074_00337	22NTM124_01753	23NTM055_03979	DSM44998_04405	JCM16018_00296
subB_1		Ferredoxin-2	9	16NTM017_02084	20NTM058_00772	20NTM062_02967	20NTM121_01781	21NTM074_00313	22NTM124_01729	23NTM055_03955	DSM44998_04381	JCM16018_00272
group_207		hypothetical protein	9	16NTM017_02090	20NTM058_00778	20NTM062_02961	20NTM121_01787	21NTM074_00307	22NTM124_01723	23NTM055_03949	DSM44998_04375	JCM16018_00266
group_209		hypothetical protein	9	16NTM017_02114	20NTM058_00802	20NTM062_02937	20NTM121_01812	21NTM074_00283	22NTM124_01697	23NTM055_03924	DSM44998_04351	JCM16018_00242
group_210		putative protein	9	16NTM017_02120	20NTM058_00808	20NTM062_02931	20NTM121_01818	21NTM074_00277	22NTM124_01691	23NTM055_03918	DSM44998_04345	JCM16018_00236
group_212		hypothetical protein	9	16NTM017_02122	20NTM058_00810	20NTM062_02929	20NTM121_01821	21NTM074_00275	22NTM124_01689	23NTM055_03916	DSM44998_04343	JCM16018_00234
group_213		hypothetical protein	9	16NTM017_02126	20NTM058_00814	20NTM062_02925	20NTM121_01825	21NTM074_00271	22NTM124_01685	23NTM055_03912	DSM44998_04339	JCM16018_00230
group_214	yfeW_1	Putative D-alanyl-D-alanine carboxypeptidase	9	16NTM017_02133	20NTM058_00821	20NTM062_02918	20NTM121_01832	21NTM074_00264	22NTM124_01678	23NTM055_03905	DSM44998_04332	JCM16018_00223
group_215		hypothetical protein	9	16NTM017_02136	20NTM058_00824	20NTM062_02915	20NTM121_01835	21NTM074_00261	22NTM124_01674	23NTM055_03902	DSM44998_04329	JCM16018_00220
group_216		hypothetical protein	9	16NTM017_02148	20NTM058_00836	20NTM062_02903	20NTM121_01847	21NTM074_00249	22NTM124_01662	23NTM055_03890	DSM44998_04317	JCM16018_00208
group_217		hypothetical protein	9	16NTM017_02197	20NTM058_00886	20NTM062_02853	20NTM121_01896	21NTM074_00199	22NTM124_01613	23NTM055_03841	DSM44998_04267	JCM16018_00158
group_218		hypothetical protein	9	16NTM017_02203	20NTM058_00892	20NTM062_02847	20NTM121_01902	21NTM074_00193	22NTM124_01610	23NTM055_03838	DSM44998_04261	JCM16018_00152
group_219		hypothetical protein	9	16NTM017_02216	20NTM058_00905	20NTM062_02834	20NTM121_01915	21NTM074_00180	22NTM124_01598	23NTM055_03826	DSM44998_04248	JCM16018_00139
group_220		hypothetical protein	9	16NTM017_02223	20NTM058_00912	20NTM062_02827	20NTM121_01922	21NTM074_00173	22NTM124_01591	23NTM055_03819	DSM44998_04241	JCM16018_00132
group_221		hypothetical protein	9	16NTM017_02241	20NTM058_00930	20NTM062_02809	20NTM121_01940	21NTM074_00155	22NTM124_01575	23NTM055_03803	DSM44998_04223	JCM16018_00114
COQ5_3		2-methoxy-6-polyprenyl-1,4-benzoquinol methylase, mitochondrial	9	16NTM017_02363	20NTM058_02465	20NTM062_01397	20NTM121_00079	21NTM074_01863	22NTM124_02705	23NTM055_00807	DSM44998_01811	JCM16018_02835
group_223		Putative ligase	9	16NTM017_02410	20NTM058_02420	20NTM062_01352	20NTM121_00124	21NTM074_01819	22NTM124_02661	23NTM055_00852	DSM44998_01766	JCM16018_02790
group_224		hypothetical protein	9	16NTM017_02413	20NTM058_02417	20NTM062_01349	20NTM121_00127	21NTM074_01816	22NTM124_02658	23NTM055_00855	DSM44998_01763	JCM16018_02787
hsaD_1		4,5:9,10-diseco-3-hydroxy-5,9,17-trioxoandrosta-1(10),2-diene-4-oate hydrolase	9	16NTM017_02457	20NTM058_02373	20NTM062_01305	20NTM121_00171	21NTM074_01772	22NTM124_02613	23NTM055_00899	DSM44998_01718	JCM16018_02743
group_227		hypothetical protein	9	16NTM017_02467	20NTM058_02363	20NTM062_01295	20NTM121_00181	21NTM074_01762	22NTM124_02603	23NTM055_00909	DSM44998_01708	JCM16018_02733
group_228		hypothetical protein	9	16NTM017_02472	20NTM058_02358	20NTM062_01290	20NTM121_00186	21NTM074_01757	22NTM124_02598	23NTM055_00914	DSM44998_01703	JCM16018_02728
group_229		hypothetical protein	9	16NTM017_02473	20NTM058_02357	20NTM062_01289	20NTM121_00187	21NTM074_01756	22NTM124_02597	23NTM055_00915	DSM44998_01702	JCM16018_02727
xseB		Exodeoxyribonuclease 7 small subunit	9	16NTM017_02508	20NTM058_02322	20NTM062_01254	20NTM121_00222	21NTM074_01721	22NTM124_02562	23NTM055_00950	DSM44998_01667	JCM16018_02692
group_231		hypothetical protein	9	16NTM017_02515	20NTM058_02315	20NTM062_01247	20NTM121_00229	21NTM074_01714	22NTM124_02556	23NTM055_00956	DSM44998_01660	JCM16018_02685
group_232		hypothetical protein	9	16NTM017_02523	20NTM058_02308	20NTM062_01240	20NTM121_00237	21NTM074_01708	22NTM124_02549	23NTM055_00963	DSM44998_01652	JCM16018_02677
yhfK		putative sugar epimerase YhfK	9	16NTM017_02542	20NTM058_02289	20NTM062_01221	20NTM121_00256	21NTM074_01689	22NTM124_02530	23NTM055_00982	DSM44998_01633	JCM16018_02658
group_234		hypothetical protein	9	16NTM017_02560	20NTM058_02271	20NTM062_01203	20NTM121_00274	21NTM074_01671	22NTM124_02512	23NTM055_01000	DSM44998_01615	JCM16018_02640
sigE		ECF RNA polymerase sigma factor SigE	9	16NTM017_02696	20NTM058_02135	20NTM062_01067	20NTM121_00409	21NTM074_01535	22NTM124_04927	23NTM055_01083	DSM44998_01525	JCM16018_02550
group_238		putative protein	9	16NTM017_02746	20NTM058_02085	20NTM062_01017	20NTM121_00459	21NTM074_01485	22NTM124_04726	23NTM055_01133	DSM44998_01474	JCM16018_02499
group_239		hypothetical protein	9	16NTM017_02755	20NTM058_02076	20NTM062_01008	20NTM121_00468	21NTM074_01476	22NTM124_04717	23NTM055_01142	DSM44998_01465	JCM16018_02490
fadD3_1		3-[(3aS,4S,7aS)-7a-methyl-1,5-dioxo-octahydro-1H-inden-4-yl]propanoyl:CoA ligase	9	16NTM017_02842	20NTM058_01989	20NTM062_00921	20NTM121_00554	21NTM074_01390	22NTM124_04630	23NTM055_01229	DSM44998_01379	JCM16018_02404
group_241		hypothetical protein	9	16NTM017_02863	20NTM058_01968	20NTM062_00900	20NTM121_00575	21NTM074_01369	22NTM124_04611	23NTM055_01248	DSM44998_01358	JCM16018_02383
group_243		hypothetical protein	9	16NTM017_02892	20NTM058_01942	20NTM062_00874	20NTM121_00604	21NTM074_01339	22NTM124_04585	23NTM055_01274	DSM44998_01329	JCM16018_02354
group_244		hypothetical protein	9	16NTM017_02916	20NTM058_01918	20NTM062_00850	20NTM121_00628	21NTM074_01316	22NTM124_04562	23NTM055_01297	DSM44998_01306	JCM16018_02331
group_245		hypothetical protein	9	16NTM017_02957	20NTM058_01877	20NTM062_00809	20NTM121_00669	21NTM074_01275	22NTM124_03847	23NTM055_01342	DSM44998_01265	JCM16018_02290
yurK		putative HTH-type transcriptional regulator YurK	9	16NTM017_03016	20NTM058_01818	20NTM062_00750	20NTM121_00728	21NTM074_01216	22NTM124_03906	23NTM055_01401	DSM44998_01206	JCM16018_02231
octT		Diglucosylglycerate octanoyltransferase	9	16NTM017_03027	20NTM058_01807	20NTM062_00739	20NTM121_00739	21NTM074_01205	22NTM124_03917	23NTM055_01412	DSM44998_01195	JCM16018_02220
group_248		hypothetical protein	9	16NTM017_03050	20NTM058_01784	20NTM062_00716	20NTM121_00762	21NTM074_01182	22NTM124_03942	23NTM055_01437	DSM44998_01172	JCM16018_02197
group_249		hypothetical protein	9	16NTM017_03051	20NTM058_01783	20NTM062_00715	20NTM121_00763	21NTM074_01181	22NTM124_03943	23NTM055_01438	DSM44998_01171	JCM16018_02196
group_250		hypothetical protein	9	16NTM017_03072	20NTM058_01762	20NTM062_00694	20NTM121_00784	21NTM074_01160	22NTM124_03959	23NTM055_01454	DSM44998_01150	JCM16018_02175
lgrD_1		Linear gramicidin synthase subunit D	9	16NTM017_03080	20NTM058_01754	20NTM062_00686	20NTM121_00792	21NTM074_01152	22NTM124_03967	23NTM055_01462	DSM44998_01142	JCM16018_02167
smtB_3		HTH-type transcriptional repressor SmtB	9	16NTM017_03102	20NTM058_01732	20NTM062_00664	20NTM121_00814	21NTM074_01130	22NTM124_03989	23NTM055_01484	DSM44998_01120	JCM16018_02145
lppP		Putative lipoprotein LppP	9	16NTM017_03120	20NTM058_01714	20NTM062_00646	20NTM121_00832	21NTM074_01112	22NTM124_04028	23NTM055_01523	DSM44998_01103	JCM16018_02128
narK_1		Nitrate/nitrite transporter NarK	9	16NTM017_03121	20NTM058_01713	20NTM062_00645	20NTM121_00833	21NTM074_01111	22NTM124_04029	23NTM055_01524	DSM44998_01102	JCM16018_02127
group_255		hypothetical protein	9	16NTM017_03123	20NTM058_01711	20NTM062_00643	20NTM121_00835	21NTM074_01109	22NTM124_04031	23NTM055_01526	DSM44998_01100	JCM16018_02125
group_256		hypothetical protein	9	16NTM017_03172	20NTM058_05454	20NTM062_01991	20NTM121_02749	21NTM074_03565	22NTM124_00759	23NTM055_02770	DSM44998_03417	JCM16018_04438
group_257		hypothetical protein	9	16NTM017_03175	20NTM058_05451	20NTM062_01994	20NTM121_02746	21NTM074_03568	22NTM124_00762	23NTM055_02767	DSM44998_03420	JCM16018_04441
group_258		hypothetical protein	9	16NTM017_03187	20NTM058_05439	20NTM062_02006	20NTM121_02734	21NTM074_03580	22NTM124_00774	23NTM055_02755	DSM44998_03432	JCM16018_04453
kdhA		6-hydroxypseudooxynicotine dehydrogenase complex subunit alpha	9	16NTM017_03190	20NTM058_05436	20NTM062_02009	20NTM121_02731	21NTM074_03583	22NTM124_00777	23NTM055_02722	DSM44998_03435	JCM16018_04456
phaC		Poly(3-hydroxyalkanoate) polymerase subunit PhaC	9	16NTM017_05446	20NTM058_01022	20NTM062_02717	20NTM121_02031	21NTM074_00063	22NTM124_01471	23NTM055_03699	DSM44998_04130	JCM16018_05154
group_260		hypothetical protein	9	16NTM017_03228	20NTM058_05398	20NTM062_02047	20NTM121_02693	21NTM074_03622	22NTM124_00815	23NTM055_02684	DSM44998_03473	JCM16018_04495
group_261		hypothetical protein	9	16NTM017_03263	20NTM058_01659	20NTM062_02082	20NTM121_02658	21NTM074_03657	22NTM124_00850	23NTM055_02649	DSM44998_03508	JCM16018_04530
psd		Phosphatidylserine decarboxylase proenzyme	9	16NTM017_03291	20NTM058_01631	20NTM062_02110	20NTM121_02630	21NTM074_03685	22NTM124_00879	23NTM055_02621	DSM44998_03536	JCM16018_04558
group_263		hypothetical protein	9	16NTM017_03367	20NTM058_01555	20NTM062_02186	20NTM121_02554	21NTM074_03759	22NTM124_00954	23NTM055_02546	DSM44998_03611	JCM16018_04633
gabP		GABA permease	9	16NTM017_03387	20NTM058_01536	20NTM062_02205	20NTM121_02535	21NTM074_03779	22NTM124_00974	23NTM055_02526	DSM44998_03630	JCM16018_04652
group_265		TVP38/TMEM64 family membrane protein	9	16NTM017_03479	20NTM058_01441	20NTM062_02299	20NTM121_02437	21NTM074_03873	22NTM124_01070	23NTM055_02431	DSM44998_03725	JCM16018_04747
end		putative endonuclease 4	9	16NTM017_03525	20NTM058_01395	20NTM062_02345	20NTM121_02391	21NTM074_03919	22NTM124_01114	23NTM055_02387	DSM44998_03771	JCM16018_04793
group_267		hypothetical protein	9	16NTM017_03529	20NTM058_01391	20NTM062_02349	20NTM121_02387	21NTM074_03923	22NTM124_01118	23NTM055_02383	DSM44998_03775	JCM16018_04797
group_268		hypothetical protein	9	16NTM017_03543	20NTM058_01377	20NTM062_02363	20NTM121_02373	21NTM074_03937	22NTM124_01132	23NTM055_02369	DSM44998_03789	JCM16018_04811
group_269		hypothetical protein	9	16NTM017_03566	20NTM058_01354	20NTM062_02386	20NTM121_02350	21NTM074_03960	22NTM124_01155	23NTM055_02346	DSM44998_03812	JCM16018_04834
group_270		hypothetical protein	9	16NTM017_03569	20NTM058_01351	20NTM062_02389	20NTM121_02347	21NTM074_03963	22NTM124_01158	23NTM055_02343	DSM44998_03815	JCM16018_04837
group_272	mftR_1	Putative mycofactocin biosynthesis transcriptional regulator MftR	9	16NTM017_03597	20NTM058_01323	20NTM062_02417	20NTM121_02319	21NTM074_03991	22NTM124_01184	23NTM055_02316	DSM44998_03844	JCM16018_04866
group_273		hypothetical protein	9	16NTM017_03628	20NTM058_01292	20NTM062_02448	20NTM121_02288	21NTM074_04022	22NTM124_01215	23NTM055_02285	DSM44998_03875	JCM16018_04897
group_274		hypothetical protein	9	16NTM017_03645	20NTM058_01273	20NTM062_02466	20NTM121_02272	21NTM074_04039	22NTM124_01232	23NTM055_02268	DSM44998_03891	JCM16018_04914
group_275		hypothetical protein	9	16NTM017_03653	20NTM058_01265	20NTM062_02474	20NTM121_02264	21NTM074_04047	22NTM124_01240	23NTM055_02260	DSM44998_03899	JCM16018_04922
group_276		hypothetical protein	9	16NTM017_03681	20NTM058_01237	20NTM062_02502	20NTM121_02236	21NTM074_04076	22NTM124_01269	23NTM055_02231	DSM44998_03927	JCM16018_04950
menH_3		2-succinyl-6-hydroxy-2,4-cyclohexadiene-1-carboxylate synthase	9	16NTM017_03696	20NTM058_01222	20NTM062_02517	20NTM121_02221	21NTM074_04091	22NTM124_01286	23NTM055_03514	DSM44998_03942	JCM16018_04965
group_278		hypothetical protein	9	16NTM017_03709	20NTM058_01209	20NTM062_02530	20NTM121_02208	21NTM074_04105	22NTM124_01299	23NTM055_03527	DSM44998_03955	JCM16018_04978
trmL		tRNA (cytidine(34)-2'-O)-methyltransferase	9	16NTM017_03718	20NTM058_01201	20NTM062_02538	20NTM121_02199	21NTM074_04113	22NTM124_01307	23NTM055_03535	DSM44998_03963	JCM16018_04986
group_280		hypothetical protein	9	16NTM017_03732	20NTM058_01176	20NTM062_02563	20NTM121_02185	21NTM074_04125	22NTM124_01319	23NTM055_03547	DSM44998_03975	JCM16018_04998
sapM		Phosphatidylinositol-3-phosphatase	9	16NTM017_03771	20NTM058_01137	20NTM062_02602	20NTM121_02146	21NTM074_04164	22NTM124_01358	23NTM055_03586	DSM44998_04014	JCM16018_05037
cobD		Cobalamin biosynthesis protein CobD	9	16NTM017_03850	20NTM058_03635	20NTM062_03795	20NTM121_04058	21NTM074_02286	22NTM124_04793	23NTM055_01717	DSM44998_00900	JCM16018_01925
ptpA		putative low molecular weight protein-tyrosine-phosphatase	9	16NTM017_03852	20NTM058_03633	20NTM062_03797	20NTM121_04056	21NTM074_02288	22NTM124_04795	23NTM055_01719	DSM44998_00898	JCM16018_01923
mmpS3		putative transport accessory protein MmpS3	9	16NTM017_03903	20NTM058_03583	20NTM062_03848	20NTM121_04006	21NTM074_02339	22NTM124_04843	23NTM055_01767	DSM44998_00848	JCM16018_01873
group_287		DNA-binding protein	9	16NTM017_03928	20NTM058_03559	20NTM062_03872	20NTM121_03981	21NTM074_02364	22NTM124_04908	23NTM055_01792	DSM44998_00823	JCM16018_01847
group_288		Pyridoxal phosphate homeostasis protein	9	16NTM017_03949	20NTM058_03538	20NTM062_03893	20NTM121_03960	21NTM074_02385	22NTM124_04887	23NTM055_01813	DSM44998_00802	JCM16018_01826
group_289		hypothetical protein	9	16NTM017_03975	20NTM058_03512	20NTM062_03919	20NTM121_03934	21NTM074_02410	22NTM124_04862	23NTM055_01838	DSM44998_00777	JCM16018_01801
group_290		hypothetical protein	9	16NTM017_03979	20NTM058_03508	20NTM062_03923	20NTM121_03930	21NTM074_02414	22NTM124_04858	23NTM055_01842	DSM44998_00773	JCM16018_01797
group_291		hypothetical protein	9	16NTM017_03998	20NTM058_03489	20NTM062_03942	20NTM121_03911	21NTM074_02433	22NTM124_05017	23NTM055_01861	DSM44998_00754	JCM16018_01778
tatC		Sec-independent protein translocase protein TatC	9	16NTM017_04007	20NTM058_03480	20NTM062_03951	20NTM121_03902	21NTM074_02442	22NTM124_05026	23NTM055_01870	DSM44998_00745	JCM16018_01769
group_293		putative oxidoreductase	9	16NTM017_04017	20NTM058_03466	20NTM062_03965	20NTM121_03892	21NTM074_02450	22NTM124_04173	23NTM055_01880	DSM44998_00736	JCM16018_01760
group_294		hypothetical protein	9	16NTM017_04025	20NTM058_03458	20NTM062_03973	20NTM121_03884	21NTM074_02458	22NTM124_04181	23NTM055_01888	DSM44998_00728	JCM16018_01752
group_305		hypothetical protein	9	16NTM017_04406	20NTM058_03347	20NTM062_04084	20NTM121_04704	21NTM074_02567	22NTM124_04288	23NTM055_01995	DSM44998_00615	JCM16018_01641
dadA		D-amino acid dehydrogenase	9	16NTM017_04441	20NTM058_03312	20NTM062_04119	20NTM121_04739	21NTM074_02602	22NTM124_04323	23NTM055_02030	DSM44998_00581	JCM16018_01607
group_307		putative membrane protein	9	16NTM017_04542	20NTM058_03212	20NTM062_04219	20NTM121_04840	21NTM074_02677	22NTM124_04399	23NTM055_02106	DSM44998_00465	JCM16018_01490
group_308		hypothetical protein	9	16NTM017_04552	20NTM058_03202	20NTM062_04229	20NTM121_04850	21NTM074_02687	22NTM124_04409	23NTM055_02116	DSM44998_00455	JCM16018_01480
mbtK_2		Lysine N-acyltransferase MbtK	9	16NTM017_04616	20NTM058_03138	20NTM062_04293	20NTM121_04914	21NTM074_02753	22NTM124_04477	23NTM055_02184	DSM44998_00391	JCM16018_01416
ansA		putative L-asparaginase	9	16NTM017_04663	20NTM058_05031	20NTM062_05314	20NTM121_05128	21NTM074_05138	22NTM124_03839	23NTM055_05022	DSM44998_05131	JCM16018_01017
gloB_3		Hydroxyacylglutathione hydrolase	9	16NTM017_04689	20NTM058_05046	20NTM062_05299	20NTM121_05102	21NTM074_05123	22NTM124_03819	23NTM055_05002	DSM44998_00004	JCM16018_01043
group_314		hypothetical protein	9	16NTM017_04693	20NTM058_05049	20NTM062_05296	20NTM121_05099	21NTM074_05120	22NTM124_03814	23NTM055_04997	DSM44998_00007	JCM16018_01046
group_315		putative protein	9	16NTM017_04713	20NTM058_05069	20NTM062_05276	20NTM121_05079	21NTM074_05100	22NTM124_03794	23NTM055_04977	DSM44998_00027	JCM16018_01066
hisD		Histidinol dehydrogenase	9	16NTM017_04722	20NTM058_05079	20NTM062_05266	20NTM121_05070	21NTM074_05091	22NTM124_03784	23NTM055_04967	DSM44998_00036	JCM16018_01075
lgt_2		Phosphatidylglycerol--prolipoprotein diacylglyceryl transferase	9	16NTM017_04738	20NTM058_05095	20NTM062_05250	20NTM121_05054	21NTM074_05075	22NTM124_03768	23NTM055_04951	DSM44998_00052	JCM16018_01091
group_318		hypothetical protein	9	16NTM017_04757	20NTM058_05114	20NTM062_05231	20NTM121_05035	21NTM074_05056	22NTM124_03749	23NTM055_04932	DSM44998_00071	JCM16018_01110
argD		Acetylornithine aminotransferase	9	16NTM017_04787	20NTM058_05144	20NTM062_05201	20NTM121_05005	21NTM074_05026	22NTM124_03720	23NTM055_04904	DSM44998_00101	JCM16018_01140
tyrS		Tyrosine--tRNA ligase	9	16NTM017_04817	20NTM058_05175	20NTM062_05170	20NTM121_04974	21NTM074_04996	22NTM124_03698	23NTM055_04882	DSM44998_00131	JCM16018_01170
group_323		hypothetical protein	9	16NTM017_04906	20NTM058_04169	20NTM062_00115	20NTM121_05409	21NTM074_02109	22NTM124_04054	23NTM055_01549	DSM44998_01077	JCM16018_02102
group_324		hypothetical protein	9	16NTM017_04921	20NTM058_04184	20NTM062_00100	20NTM121_05394	21NTM074_02124	22NTM124_04069	23NTM055_01564	DSM44998_01062	JCM16018_02087
mntH_2		Divalent metal cation transporter MntH	9	16NTM017_04941	20NTM058_04203	20NTM062_00081	20NTM121_05374	21NTM074_02144	22NTM124_04089	23NTM055_01583	DSM44998_01042	JCM16018_02067
group_327		hypothetical protein	9	16NTM017_04948	20NTM058_04210	20NTM062_00074	20NTM121_05367	21NTM074_02151	22NTM124_04096	23NTM055_01590	DSM44998_01035	JCM16018_02060
dhmA_1		Haloalkane dehalogenase	9	16NTM017_04962	20NTM058_04224	20NTM062_00060	20NTM121_05353	21NTM074_02171	22NTM124_04110	23NTM055_01604	DSM44998_01021	JCM16018_02046
group_33		putative PPE family protein PPE32	9	16NTM017_00456	20NTM058_02984	20NTM062_01916	20NTM121_02899	21NTM074_04668	22NTM124_03391	23NTM055_00119	DSM44998_02492	JCM16018_03515
mtnN		5'-methylthioadenosine/S-adenosylhomocysteine nucleosidase	9	16NTM017_04968	20NTM058_04230	20NTM062_00054	20NTM121_05347	21NTM074_02177	22NTM124_04116	23NTM055_01610	DSM44998_01015	JCM16018_02040
sseB		Putative thiosulfate sulfurtransferase SseB	9	16NTM017_04969	20NTM058_04231	20NTM062_00053	20NTM121_05346	21NTM074_02178	22NTM124_04117	23NTM055_01611	DSM44998_01014	JCM16018_02039
group_332		hypothetical protein	9	16NTM017_04972	20NTM058_04234	20NTM062_00050	20NTM121_05343	21NTM074_02181	22NTM124_04120	23NTM055_01614	DSM44998_01011	JCM16018_02036
group_334		hypothetical protein	9	16NTM017_04979	20NTM058_04241	20NTM062_00043	20NTM121_05336	21NTM074_02187	22NTM124_04127	23NTM055_01621	DSM44998_01004	JCM16018_02029
pgdA		Peptidoglycan-N-acetylglucosamine deacetylase	9	16NTM017_04997	20NTM058_04259	20NTM062_00024	20NTM121_05317	21NTM074_02205	22NTM124_04143	23NTM055_01637	DSM44998_00986	JCM16018_02011
pknD_6		Serine/threonine-protein kinase PknD	9	16NTM017_05002	20NTM058_04264	20NTM062_00019	20NTM121_05312	21NTM074_02210	22NTM124_04148	23NTM055_01642	DSM44998_00981	JCM16018_02006
group_337		putative protein	9	16NTM017_05004	20NTM058_04266	20NTM062_00017	20NTM121_05310	21NTM074_02212	22NTM124_04150	23NTM055_01644	DSM44998_00979	JCM16018_02004
lnt		Apolipoprotein N-acyltransferase	9	16NTM017_05041	20NTM058_03672	20NTM062_03758	20NTM121_04094	21NTM074_02249	22NTM124_04758	23NTM055_01682	DSM44998_00938	JCM16018_01963
dhmA_3		Haloalkane dehalogenase	9	16NTM017_05103	20NTM058_03747	20NTM062_00537	20NTM121_00912	21NTM074_04923	22NTM124_02825	23NTM055_00686	DSM44998_01934	JCM16018_02958
group_345		hypothetical protein	9	16NTM017_05242	20NTM058_05363	20NTM062_05467	20NTM121_05147	21NTM074_05290	22NTM124_03518	23NTM055_04702	DSM44998_00336	JCM16018_01363
group_346		hypothetical protein	9	16NTM017_05281	20NTM058_05323	20NTM062_05427	20NTM121_05187	21NTM074_05251	22NTM124_03556	23NTM055_04740	DSM44998_00298	JCM16018_01325
group_347		hypothetical protein	9	16NTM017_05285	20NTM058_05319	20NTM062_05423	20NTM121_05195	21NTM074_05247	22NTM124_03560	23NTM055_04744	DSM44998_00294	JCM16018_01321
frc_7		Formyl-CoA:oxalate CoA-transferase	9	16NTM017_05287	20NTM058_05317	20NTM062_05421	20NTM121_05197	21NTM074_05245	22NTM124_03562	23NTM055_04746	DSM44998_00292	JCM16018_01319
lucA		Lipid uptake coordinator A	9	16NTM017_00591	20NTM058_04693	20NTM062_04403	20NTM121_03763	21NTM074_03536	22NTM124_00017	23NTM055_03494	DSM44998_02625	JCM16018_03649
group_350		hypothetical protein	9	16NTM017_05306	20NTM058_05297	20NTM062_05401	20NTM121_05216	21NTM074_05224	22NTM124_03578	23NTM055_04762	DSM44998_00274	JCM16018_01301
group_351		hypothetical protein	9	16NTM017_05343	20NTM058_05260	20NTM062_05364	20NTM121_05253	21NTM074_05187	22NTM124_03614	23NTM055_04798	DSM44998_00237	JCM16018_01264
mmcO_2		Multicopper oxidase MmcO	9	16NTM017_05360	20NTM058_05243	20NTM062_05347	20NTM121_05270	21NTM074_05170	22NTM124_03631	23NTM055_04815	DSM44998_00220	JCM16018_01247
mddA		Methanethiol S-methyltransferase	9	16NTM017_05421	20NTM058_01047	20NTM062_02692	20NTM121_02056	21NTM074_00038	22NTM124_01445	23NTM055_03673	DSM44998_04105	JCM16018_05128
group_356		hypothetical protein	9	16NTM017_05424	20NTM058_01044	20NTM062_02695	20NTM121_02053	21NTM074_00041	22NTM124_01448	23NTM055_03676	DSM44998_04108	JCM16018_05131
group_358		hypothetical protein	9	16NTM017_05458	20NTM058_01010	20NTM062_02729	20NTM121_02019	21NTM074_00075	22NTM124_01484	23NTM055_03712	DSM44998_04142	JCM16018_00034
lipV		Lipase LipV	9	16NTM017_05472	20NTM058_00995	20NTM062_02744	20NTM121_02005	21NTM074_00090	22NTM124_01499	23NTM055_03727	DSM44998_04157	JCM16018_00049
group_36		hypothetical protein	9	16NTM017_00620	20NTM058_04664	20NTM062_04432	20NTM121_03734	21NTM074_03501	22NTM124_00065	23NTM055_03464	DSM44998_02654	JCM16018_03678
group_360		hypothetical protein	9	16NTM017_05478	20NTM058_00989	20NTM062_02750	20NTM121_01999	21NTM074_00096	22NTM124_01505	23NTM055_03733	DSM44998_04163	JCM16018_00055
betI_12		HTH-type transcriptional regulator BetI	9	16NTM017_05494	20NTM058_05196	20NTM062_05149	20NTM121_05477	21NTM074_05417	22NTM124_03677	23NTM055_04861	DSM44998_00161	JCM16018_01201
group_364		hypothetical protein	9	16NTM017_03475	20NTM058_01445	20NTM062_02295	20NTM121_02441	21NTM074_03869	22NTM124_01066	23NTM055_02435	DSM44998_03721	JCM16018_04743
group_368	fabG_5	3-oxoacyl-[acyl-carrier-protein] reductase FabG	9	16NTM017_05011	20NTM058_04274	20NTM062_00009	20NTM121_05303	21NTM074_02219	22NTM124_04157	23NTM055_01651	DSM44998_00968	JCM16018_01993
group_369		putative protein	9	16NTM017_00997	20NTM058_04301	20NTM062_04795	20NTM121_03360	21NTM074_03122	22NTM124_00436	23NTM055_03093	DSM44998_03067	JCM16018_04091
group_372		putative protein	9	16NTM017_01577	20NTM058_00240	20NTM062_03499	20NTM121_01273	21NTM074_00835	22NTM124_02241	23NTM055_04465	DSM44998_04880	JCM16018_00772
group_38		hypothetical protein	9	16NTM017_00768	20NTM058_04516	20NTM062_04580	20NTM121_03586	21NTM074_03351	22NTM124_00211	23NTM055_03318	DSM44998_02838	JCM16018_03862
group_3807		hypothetical protein	9	16NTM017_03279	20NTM058_01643	20NTM062_02098	20NTM121_02642	21NTM074_03673	22NTM124_00866	23NTM055_02633	DSM44998_03524	JCM16018_04546
group_3808		hypothetical protein	9	16NTM017_00503	20NTM058_03031	20NTM062_01963	20NTM121_02852	21NTM074_05372	22NTM124_03438	23NTM055_00072	DSM44998_02538	JCM16018_03562
acpS		Holo-[acyl-carrier-protein] synthase	9	16NTM017_02919	20NTM058_01915	20NTM062_00847	20NTM121_00631	21NTM074_01313	22NTM124_04559	23NTM055_01300	DSM44998_01303	JCM16018_02328
group_381		hypothetical protein	9	16NTM017_00003	20NTM058_02545	20NTM062_01477	20NTM121_03339	21NTM074_04219	22NTM124_02926	23NTM055_00585	DSM44998_02036	JCM16018_03059
groS		10 kDa chaperonin	9	16NTM017_03676	20NTM058_01242	20NTM062_02497	20NTM121_02241	21NTM074_04071	22NTM124_01263	23NTM055_02237	DSM44998_03922	JCM16018_04945
group_3811		hypothetical protein	9	16NTM017_03054	20NTM058_01780	20NTM062_00712	20NTM121_00766	21NTM074_01178	22NTM124_03946	23NTM055_01441	DSM44998_01168	JCM16018_02193
group_3812		putative response regulatory protein	9	16NTM017_02169	20NTM058_00858	20NTM062_02881	20NTM121_01868	21NTM074_00227	22NTM124_01641	23NTM055_03869	DSM44998_04295	JCM16018_00186
group_3813		putative protein	9	16NTM017_01535	20NTM058_00198	20NTM062_03541	20NTM121_01231	21NTM074_00877	22NTM124_02283	23NTM055_04507	DSM44998_04922	JCM16018_00814
pafA		Pup--protein ligase	9	16NTM017_04003	20NTM058_03484	20NTM062_03947	20NTM121_03906	21NTM074_02438	22NTM124_05022	23NTM055_01866	DSM44998_00749	JCM16018_01773
group_3815		hypothetical protein	9	16NTM017_05329	20NTM058_05274	20NTM062_05378	20NTM121_05239	21NTM074_05201	22NTM124_03600	23NTM055_04784	DSM44998_00251	JCM16018_01278
group_3816		hypothetical protein	9	16NTM017_05401	20NTM058_01068	20NTM062_02671	20NTM121_02076	21NTM074_00017	22NTM124_01425	23NTM055_03653	DSM44998_04084	JCM16018_05107
group_3817		hypothetical protein	9	16NTM017_01769	20NTM058_00433	20NTM062_03306	20NTM121_01466	21NTM074_00642	22NTM124_02049	23NTM055_04274	DSM44998_04696	JCM16018_00588
group_3818		hypothetical protein	9	16NTM017_02313	20NTM058_02515	20NTM062_01447	20NTM121_00029	21NTM074_01912	22NTM124_02755	23NTM055_00757	DSM44998_01860	JCM16018_02884
pup		Prokaryotic ubiquitin-like protein Pup	9	16NTM017_04000	20NTM058_03487	20NTM062_03944	20NTM121_03909	21NTM074_02435	22NTM124_05019	23NTM055_01863	DSM44998_00752	JCM16018_01776
rox		Rifampicin monooxygenase	9	16NTM017_00018	20NTM058_02560	20NTM062_01492	20NTM121_03324	21NTM074_04234	22NTM124_02941	23NTM055_00570	DSM44998_02050	JCM16018_03072
group_3820		hypothetical protein	9	16NTM017_04710	20NTM058_05066	20NTM062_05279	20NTM121_05082	21NTM074_05103	22NTM124_03797	23NTM055_04980	DSM44998_00024	JCM16018_01063
group_3821		hypothetical protein	9	16NTM017_03663	20NTM058_01255	20NTM062_02484	20NTM121_02254	21NTM074_04057	22NTM124_01250	23NTM055_02250	DSM44998_03909	JCM16018_04932
group_3822		hypothetical protein	9	16NTM017_04571	20NTM058_03183	20NTM062_04248	20NTM121_04869	21NTM074_02707	22NTM124_04429	23NTM055_02136	DSM44998_00436	JCM16018_01461
group_3823		putative HTH-type transcriptional regulator	9	16NTM017_00427	20NTM058_02956	20NTM062_01888	20NTM121_02928	21NTM074_04639	22NTM124_03344	23NTM055_00166	DSM44998_02464	JCM16018_03487
whiB2		Transcriptional regulator WhiB2	9	16NTM017_05399	20NTM058_01070	20NTM062_02669	20NTM121_02078	21NTM074_00015	22NTM124_01423	23NTM055_03651	DSM44998_04082	JCM16018_05105
group_3825		hypothetical protein	9	16NTM017_01685	20NTM058_00349	20NTM062_03390	20NTM121_01382	21NTM074_00726	22NTM124_02134	23NTM055_04359	DSM44998_04779	JCM16018_00671
group_3826		hypothetical protein	9	16NTM017_03382	20NTM058_01541	20NTM062_02200	20NTM121_02540	21NTM074_03774	22NTM124_00968	23NTM055_02532	DSM44998_03625	JCM16018_04647
efp		Elongation factor P	9	16NTM017_01521	20NTM058_00184	20NTM062_03555	20NTM121_01217	21NTM074_00891	22NTM124_02297	23NTM055_04521	DSM44998_04936	JCM16018_00828
group_3828		Steroid C26-monooxygenase	9	16NTM017_00362	20NTM058_02891	20NTM062_01823	20NTM121_02993	21NTM074_04573	22NTM124_03276	23NTM055_00234	DSM44998_02399	JCM16018_03422
group_3829		hypothetical protein	9	16NTM017_03500	20NTM058_01420	20NTM062_02320	20NTM121_02416	21NTM074_03894	22NTM124_01089	23NTM055_02412	DSM44998_03746	JCM16018_04768
prrA		Transcriptional regulatory protein PrrA	9	16NTM017_00019	20NTM058_02561	20NTM062_01493	20NTM121_03323	21NTM074_04235	22NTM124_02942	23NTM055_00569	DSM44998_02051	JCM16018_03073
pyrH		Uridylate kinase	9	16NTM017_01875	20NTM058_00563	20NTM062_03176	20NTM121_01572	21NTM074_00536	22NTM124_01943	23NTM055_04168	DSM44998_04590	JCM16018_00481
group_3831		hypothetical protein	9	16NTM017_02599	20NTM058_02232	20NTM062_01164	20NTM121_00314	21NTM074_01632	22NTM124_02473	23NTM055_01039	DSM44998_01576	JCM16018_02601
rpmI		50S ribosomal protein L35	9	16NTM017_04776	20NTM058_05133	20NTM062_05212	20NTM121_05016	21NTM074_05037	22NTM124_03731	23NTM055_04915	DSM44998_00090	JCM16018_01129
ahpC		Alkyl hydroperoxide reductase C	9	16NTM017_04579	20NTM058_03175	20NTM062_04256	20NTM121_04877	21NTM074_02716	22NTM124_04437	23NTM055_02144	DSM44998_00428	JCM16018_01453
group_3834		putative protein	9	16NTM017_01742	20NTM058_00406	20NTM062_03333	20NTM121_01439	21NTM074_00669	22NTM124_02076	23NTM055_04301	DSM44998_04723	JCM16018_00615
group_3835		hypothetical protein	9	16NTM017_03817	20NTM058_01091	20NTM062_02648	20NTM121_02100	21NTM074_04210	22NTM124_01402	23NTM055_03630	DSM44998_04061	JCM16018_05084
rpoA		DNA-directed RNA polymerase subunit alpha	9	16NTM017_03644	20NTM058_01274	20NTM062_02465	20NTM121_02273	21NTM074_04038	22NTM124_01231	23NTM055_02269	DSM44998_03890	JCM16018_04913
group_3837		hypothetical protein	9	16NTM017_03533	20NTM058_01387	20NTM062_02353	20NTM121_02383	21NTM074_03927	22NTM124_01122	23NTM055_02379	DSM44998_03779	JCM16018_04801
pckG		Phosphoenolpyruvate carboxykinase [GTP]	9	16NTM017_01196	20NTM058_04887	20NTM062_04991	20NTM121_04294	21NTM074_02925	22NTM124_00627	23NTM055_02902	DSM44998_03266	JCM16018_04288
group_3839		hypothetical protein	9	16NTM017_00870	20NTM058_04433	20NTM062_04663	20NTM121_03486	21NTM074_03249	22NTM124_00313	23NTM055_03216	DSM44998_02940	JCM16018_03964
group_384		putative protein	9	16NTM017_00022	20NTM058_02564	20NTM062_01496	20NTM121_03320	21NTM074_04238	22NTM124_02945	23NTM055_00566	DSM44998_02054	JCM16018_03076
group_3840		hypothetical protein	9	16NTM017_01440	20NTM058_00103	20NTM062_03636	20NTM121_01136	21NTM074_00972	22NTM124_02377	23NTM055_04601	DSM44998_05017	JCM16018_00909
ftsX		Cell division protein FtsX	9	16NTM017_02142	20NTM058_00830	20NTM062_02909	20NTM121_01841	21NTM074_00255	22NTM124_01668	23NTM055_03896	DSM44998_04323	JCM16018_00214
rplT		50S ribosomal protein L20	9	16NTM017_04777	20NTM058_05134	20NTM062_05211	20NTM121_05015	21NTM074_05036	22NTM124_03730	23NTM055_04914	DSM44998_00091	JCM16018_01130
lip1		Lipase 1	9	16NTM017_02529	20NTM058_02302	20NTM062_01234	20NTM121_00243	21NTM074_01702	22NTM124_02543	23NTM055_00969	DSM44998_01646	JCM16018_02671
group_3844		putative protein	9	16NTM017_04831	20NTM058_05189	20NTM062_05156	20NTM121_04960	21NTM074_04982	22NTM124_03684	23NTM055_04868	DSM44998_00145	JCM16018_01184
group_3845		putative protein	9	16NTM017_00852	20NTM058_04451	20NTM062_04645	20NTM121_03504	21NTM074_03267	22NTM124_00295	23NTM055_03234	DSM44998_02922	JCM16018_03946
nmoA_1		Nitronate monooxygenase	9	16NTM017_01800	20NTM058_00487	20NTM062_03252	20NTM121_01497	21NTM074_00611	22NTM124_02017	23NTM055_04242	DSM44998_04665	JCM16018_00557
group_3847		hypothetical protein	9	16NTM017_00835	20NTM058_04468	20NTM062_04628	20NTM121_03521	21NTM074_03284	22NTM124_00278	23NTM055_03251	DSM44998_02905	JCM16018_03929
group_3848		Putative secreted protein.1	9	16NTM017_01239	20NTM058_04930	20NTM062_05034	20NTM121_04337	21NTM074_02882	22NTM124_00667	23NTM055_02862	DSM44998_03309	JCM16018_04331
group_3849		putative protein	9	16NTM017_01894	20NTM058_00582	20NTM062_03157	20NTM121_01591	21NTM074_00503	22NTM124_01921	23NTM055_04146	DSM44998_04571	JCM16018_00462
pdxH		Pyridoxine 5'-phosphate oxidase	9	16NTM017_00024	20NTM058_02566	20NTM062_01498	20NTM121_03318	21NTM074_04240	22NTM124_02947	23NTM055_00564	DSM44998_02056	JCM16018_03078
rpsF		30S ribosomal protein S6	9	16NTM017_00848	20NTM058_04455	20NTM062_04641	20NTM121_03508	21NTM074_03271	22NTM124_00291	23NTM055_03238	DSM44998_02918	JCM16018_03942
fba		Fructose-bisphosphate aldolase	9	16NTM017_03223	20NTM058_05403	20NTM062_02042	20NTM121_02698	21NTM074_03617	22NTM124_00810	23NTM055_02689	DSM44998_03468	JCM16018_04490
rpsO		30S ribosomal protein S15	9	16NTM017_01803	20NTM058_00490	20NTM062_03249	20NTM121_01500	21NTM074_00608	22NTM124_02014	23NTM055_04239	DSM44998_04662	JCM16018_00554
group_3853		hypothetical protein	9	16NTM017_03816	20NTM058_01092	20NTM062_02647	20NTM121_02101	21NTM074_04209	22NTM124_01401	23NTM055_03629	DSM44998_04060	JCM16018_05083
group_3854		hypothetical protein	9	16NTM017_03023	20NTM058_01811	20NTM062_00743	20NTM121_00735	21NTM074_01209	22NTM124_03913	23NTM055_01408	DSM44998_01199	JCM16018_02224
caiD_7		Carnitinyl-CoA dehydratase	9	16NTM017_01209	20NTM058_04900	20NTM062_05004	20NTM121_04307	21NTM074_02912	22NTM124_00640	23NTM055_02889	DSM44998_03279	JCM16018_04301
group_3856		hypothetical protein	9	16NTM017_01119	20NTM058_04811	20NTM062_04915	20NTM121_04218	21NTM074_03001	22NTM124_00555	23NTM055_02974	DSM44998_03189	JCM16018_04212
group_3857		hypothetical protein	9	16NTM017_05321	20NTM058_05282	20NTM062_05386	20NTM121_05231	21NTM074_05209	22NTM124_03592	23NTM055_04776	DSM44998_00259	JCM16018_01286
group_3858		hypothetical protein	9	16NTM017_04103	20NTM058_03380	20NTM062_04051	20NTM121_03806	21NTM074_02536	22NTM124_04258	23NTM055_01965	DSM44998_00650	JCM16018_01675
group_3859		hypothetical protein	9	16NTM017_01876	20NTM058_00564	20NTM062_03175	20NTM121_01573	21NTM074_00535	22NTM124_01942	23NTM055_04167	DSM44998_04589	JCM16018_00480
fprB		putative ferredoxin/ferredoxin--NADP reductase	9	16NTM017_00027	20NTM058_02569	20NTM062_01501	20NTM121_03315	21NTM074_04243	22NTM124_02950	23NTM055_00561	DSM44998_02059	JCM16018_03081
rplN		50S ribosomal protein L14	9	16NTM017_03577	20NTM058_01343	20NTM062_02397	20NTM121_02339	21NTM074_03971	22NTM124_01165	23NTM055_02335	DSM44998_03824	JCM16018_04846
group_3861		hypothetical protein	9	16NTM017_00513	20NTM058_03041	20NTM062_01973	20NTM121_02842	21NTM074_05362	22NTM124_03448	23NTM055_00062	DSM44998_02548	JCM16018_03572
rplV		50S ribosomal protein L22	9	16NTM017_03560	20NTM058_01360	20NTM062_02380	20NTM121_02356	21NTM074_03954	22NTM124_01149	23NTM055_02352	DSM44998_03806	JCM16018_04828
nrdH		Glutaredoxin-like protein NrdH	9	16NTM017_02045	20NTM058_00733	20NTM062_03006	20NTM121_01742	21NTM074_00352	22NTM124_01767	23NTM055_03993	DSM44998_04420	JCM16018_00311
adhB_2		Alcohol dehydrogenase B	9	16NTM017_00284	20NTM058_02813	20NTM062_01745	20NTM121_03071	21NTM074_04492	22NTM124_03200	23NTM055_00310	DSM44998_02322	JCM16018_03345
mlaE_2		Intermembrane phospholipid transport system permease protein MlaE	9	16NTM017_04100	20NTM058_03383	20NTM062_04048	20NTM121_03809	21NTM074_02533	22NTM124_04255	23NTM055_01962	DSM44998_00653	JCM16018_01678
rpmC		50S ribosomal protein L29	9	16NTM017_03563	20NTM058_01357	20NTM062_02383	20NTM121_02353	21NTM074_03957	22NTM124_01152	23NTM055_02349	DSM44998_03809	JCM16018_04831
crp		CRP-like cAMP-activated global transcriptional regulator	9	16NTM017_00510	20NTM058_03038	20NTM062_01970	20NTM121_02845	21NTM074_05365	22NTM124_03445	23NTM055_00065	DSM44998_02545	JCM16018_03569
hisB		Imidazoleglycerol-phosphate dehydratase	9	16NTM017_04724	20NTM058_05081	20NTM062_05264	20NTM121_05068	21NTM074_05089	22NTM124_03782	23NTM055_04965	DSM44998_00038	JCM16018_01077
group_3869		hypothetical protein	9	16NTM017_00084	20NTM058_02626	20NTM062_01558	20NTM121_03258	21NTM074_04300	22NTM124_03006	23NTM055_00505	DSM44998_02116	JCM16018_03138
group_387		hypothetical protein	9	16NTM017_00034	20NTM058_02576	20NTM062_01508	20NTM121_03308	21NTM074_04250	22NTM124_02957	23NTM055_00554	DSM44998_02066	JCM16018_03088
group_3870		putative proteinA/RVBD_2386A	9	16NTM017_03064	20NTM058_01770	20NTM062_00702	20NTM121_00776	21NTM074_01168	22NTM124_03956	23NTM055_01451	DSM44998_01158	JCM16018_02183
slmA		Nucleoid occlusion factor SlmA	9	16NTM017_02939	20NTM058_01895	20NTM062_00827	20NTM121_00651	21NTM074_01293	22NTM124_04535	23NTM055_01324	DSM44998_01283	JCM16018_02308
group_3872		hypothetical protein	9	16NTM017_05481	20NTM058_00986	20NTM062_02753	20NTM121_01996	21NTM074_00099	22NTM124_01508	23NTM055_03736	DSM44998_04166	JCM16018_00058
group_3873	accD5_1	putative propionyl-CoA carboxylase beta chain 5	9	16NTM017_00704	20NTM058_04580	20NTM062_04516	20NTM121_03650	21NTM074_03415	22NTM124_00148	23NTM055_03381	DSM44998_02775	JCM16018_03799
group_3874		Long-chain-fatty-acid--CoA/3-oxocholest-4-en-26-oate--CoA ligase	9	16NTM017_00335	20NTM058_02864	20NTM062_01796	20NTM121_03020	21NTM074_04546	22NTM124_03248	23NTM055_00262	DSM44998_02372	JCM16018_03395
group_3875		hypothetical protein	9	16NTM017_02101	20NTM058_00789	20NTM062_02950	20NTM121_01798	21NTM074_00296	22NTM124_01711	23NTM055_03937	DSM44998_04365	JCM16018_00256
group_3876		hypothetical protein	9	16NTM017_00120	20NTM058_02662	20NTM062_01594	20NTM121_03222	21NTM074_04336	22NTM124_03042	23NTM055_00469	DSM44998_02152	JCM16018_03175
group_3877		hypothetical protein	9	16NTM017_01557	20NTM058_00220	20NTM062_03519	20NTM121_01253	21NTM074_00855	22NTM124_02261	23NTM055_04485	DSM44998_04900	JCM16018_00792
group_3878		hypothetical protein	9	16NTM017_03332	20NTM058_01590	20NTM062_02151	20NTM121_02589	21NTM074_03724	22NTM124_00919	23NTM055_02581	DSM44998_03577	JCM16018_04599
group_3879		hypothetical protein	9	16NTM017_01863	20NTM058_00551	20NTM062_03188	20NTM121_01560	21NTM074_00548	22NTM124_01955	23NTM055_04180	DSM44998_04602	JCM16018_00493
yccF		Inner membrane protein YccF	9	16NTM017_00042	20NTM058_02584	20NTM062_01516	20NTM121_03300	21NTM074_04258	22NTM124_02965	23NTM055_00546	DSM44998_02074	JCM16018_03096
group_3880		hypothetical protein	9	16NTM017_01479	20NTM058_00142	20NTM062_03597	20NTM121_01175	21NTM074_00933	22NTM124_02337	23NTM055_04561	DSM44998_04978	JCM16018_00870
group_3881		hypothetical protein	9	16NTM017_01303	20NTM058_04995	20NTM062_05099	20NTM121_04401	21NTM074_02817	22NTM124_00732	23NTM055_02797	DSM44998_03374	JCM16018_04396
group_3882		putative membrane protein	9	16NTM017_02011	20NTM058_00699	20NTM062_03040	20NTM121_01708	21NTM074_00386	22NTM124_01803	23NTM055_04029	DSM44998_04454	JCM16018_00345
group_3883		putative enoyl-CoA hydratase echA14	9	16NTM017_02951	20NTM058_01883	20NTM062_00815	20NTM121_00663	21NTM074_01281	22NTM124_04523	23NTM055_01336	DSM44998_01271	JCM16018_02296
hspX_2		Alpha-crystallin	9	16NTM017_01605	20NTM058_00267	20NTM062_03472	20NTM121_01301	21NTM074_00808	22NTM124_02213	23NTM055_04438	DSM44998_04853	JCM16018_00745
group_3885		hypothetical protein	9	16NTM017_00806	20NTM058_04497	20NTM062_04599	20NTM121_03550	21NTM074_03313	22NTM124_00248	23NTM055_03281	DSM44998_02876	JCM16018_03900
ilvH		Putative acetolactate synthase small subunit	9	16NTM017_01968	20NTM058_00656	20NTM062_03083	20NTM121_01665	21NTM074_00429	22NTM124_01846	23NTM055_04072	DSM44998_04497	JCM16018_00388
group_3887		hypothetical protein	9	16NTM017_02219	20NTM058_00908	20NTM062_02831	20NTM121_01918	21NTM074_00177	22NTM124_01595	23NTM055_03823	DSM44998_04245	JCM16018_00136
group_3888		hypothetical protein	9	16NTM017_01151	20NTM058_04843	20NTM062_04947	20NTM121_04250	21NTM074_02969	22NTM124_00584	23NTM055_02945	DSM44998_03222	JCM16018_04244
group_3889		Serine protease inhibitor	9	16NTM017_03723	20NTM058_01185	20NTM062_02554	20NTM121_02194	21NTM074_04116	22NTM124_01310	23NTM055_03538	DSM44998_03966	JCM16018_04989
group_389		hypothetical protein	9	16NTM017_00044	20NTM058_02586	20NTM062_01518	20NTM121_03298	21NTM074_04260	22NTM124_02967	23NTM055_00544	DSM44998_02076	JCM16018_03098
group_3890		hypothetical protein	9	16NTM017_01420	20NTM058_00083	20NTM062_03656	20NTM121_01116	21NTM074_00992	22NTM124_02397	23NTM055_04621	DSM44998_05037	JCM16018_00929
recR		Recombination protein RecR	9	16NTM017_00577	20NTM058_04707	20NTM062_04389	20NTM121_03777	21NTM074_03550	22NTM124_00003	23NTM055_05041	DSM44998_02611	JCM16018_03635
rpsZ		30S ribosomal protein S14 type Z	9	16NTM017_03580	20NTM058_01340	20NTM062_02400	20NTM121_02336	21NTM074_03974	22NTM124_01168	23NTM055_02332	DSM44998_03827	JCM16018_04849
group_3893		hypothetical protein	9	16NTM017_01687	20NTM058_00351	20NTM062_03388	20NTM121_01384	21NTM074_00724	22NTM124_02132	23NTM055_04357	DSM44998_04777	JCM16018_00669
sigF_1		RNA polymerase sigma factor SigF	9	16NTM017_03807	20NTM058_01101	20NTM062_02638	20NTM121_02110	21NTM074_04200	22NTM124_01392	23NTM055_03620	DSM44998_04051	JCM16018_05074
ksi		Steroid Delta-isomerase	9	16NTM017_02490	20NTM058_02340	20NTM062_01272	20NTM121_00204	21NTM074_01739	22NTM124_02580	23NTM055_00932	DSM44998_01685	JCM16018_02710
group_3896		Low molecular weight antigen MTB12	9	16NTM017_03084	20NTM058_01750	20NTM062_00682	20NTM121_00796	21NTM074_01148	22NTM124_03971	23NTM055_01466	DSM44998_01138	JCM16018_02163
group_3897		putative transcriptional regulatory protein	9	16NTM017_01582	20NTM058_00245	20NTM062_03494	20NTM121_01278	21NTM074_00830	22NTM124_02236	23NTM055_04461	DSM44998_04875	JCM16018_00767
group_3898		hypothetical protein	9	16NTM017_02687	20NTM058_02144	20NTM062_01076	20NTM121_00400	21NTM074_01544	22NTM124_04997	23NTM055_01074	DSM44998_01534	JCM16018_02559
group_3899		putative glycosyl hydrolase	9	16NTM017_03694	20NTM058_01224	20NTM062_02515	20NTM121_02223	21NTM074_04089	22NTM124_01284	23NTM055_03512	DSM44998_03940	JCM16018_04963
group_39		hypothetical protein	9	16NTM017_02910	20NTM058_01924	20NTM062_00856	20NTM121_00622	21NTM074_01321	22NTM124_04567	23NTM055_01292	DSM44998_01311	JCM16018_02336
moaE2_1		Molybdopterin synthase catalytic subunit 2	9	16NTM017_00046	20NTM058_02588	20NTM062_01520	20NTM121_03296	21NTM074_04262	22NTM124_02969	23NTM055_00542	DSM44998_02078	JCM16018_03100
group_3900		hypothetical protein	9	16NTM017_01880	20NTM058_00568	20NTM062_03171	20NTM121_01577	21NTM074_00531	22NTM124_01935	23NTM055_04160	DSM44998_04585	JCM16018_00476
rsbW		Anti-sigma-F factor RsbW	9	16NTM017_03806	20NTM058_01102	20NTM062_02637	20NTM121_02111	21NTM074_04199	22NTM124_01391	23NTM055_03619	DSM44998_04050	JCM16018_05073
group_3902		hypothetical protein	9	16NTM017_01109	20NTM058_04801	20NTM062_04905	20NTM121_04208	21NTM074_03011	22NTM124_00545	23NTM055_02984	DSM44998_03179	JCM16018_04202
mftR_2		Putative mycofactocin biosynthesis transcriptional regulator MftR	9	16NTM017_03544	20NTM058_01376	20NTM062_02364	20NTM121_02372	21NTM074_03938	22NTM124_01133	23NTM055_02368	DSM44998_03790	JCM16018_04812
mmr		Multidrug resistance protein Mmr	9	16NTM017_02096	20NTM058_00784	20NTM062_02955	20NTM121_01793	21NTM074_00301	22NTM124_01717	23NTM055_03943	DSM44998_04370	JCM16018_00261
pcaA_2		Cyclopropane mycolic acid synthase 3	9	16NTM017_03327	20NTM058_01595	20NTM062_02146	20NTM121_02594	21NTM074_03719	22NTM124_00914	23NTM055_02586	DSM44998_03572	JCM16018_04594
group_3906		hypothetical protein	9	16NTM017_02248	20NTM058_00937	20NTM062_02802	20NTM121_01947	21NTM074_00148	22NTM124_01568	23NTM055_03796	DSM44998_04216	JCM16018_00107
group_3907		putative proteinA	9	16NTM017_05473	20NTM058_00994	20NTM062_02745	20NTM121_02004	21NTM074_00091	22NTM124_01500	23NTM055_03728	DSM44998_04158	JCM16018_00050
group_3908		Putative uncharacterized protein	9	16NTM017_01611	20NTM058_00273	20NTM062_03466	20NTM121_01307	21NTM074_00802	22NTM124_02207	23NTM055_04432	DSM44998_04847	JCM16018_00739
xerD		Tyrosine recombinase XerD	9	16NTM017_04829	20NTM058_05187	20NTM062_05158	20NTM121_04962	21NTM074_04984	22NTM124_03686	23NTM055_04870	DSM44998_00143	JCM16018_01182
group_391		hypothetical protein	9	16NTM017_00054	20NTM058_02596	20NTM062_01528	20NTM121_03288	21NTM074_04270	22NTM124_02977	23NTM055_00534	DSM44998_02086	JCM16018_03108
group_3910		hypothetical protein	9	16NTM017_04496	20NTM058_03257	20NTM062_04174	20NTM121_04794	21NTM074_02633	22NTM124_04354	23NTM055_02061	DSM44998_00526	JCM16018_01552
betI_1		HTH-type transcriptional regulator BetI	9	16NTM017_05467	20NTM058_01000	20NTM062_02739	20NTM121_02010	21NTM074_00085	22NTM124_01494	23NTM055_03722	DSM44998_04152	JCM16018_00044
group_3912		hypothetical protein	9	16NTM017_05470	20NTM058_00997	20NTM062_02742	20NTM121_02007	21NTM074_00088	22NTM124_01497	23NTM055_03725	DSM44998_04155	JCM16018_00047
group_3913		hypothetical protein	9	16NTM017_02005	20NTM058_00693	20NTM062_03046	20NTM121_01702	21NTM074_00392	22NTM124_01809	23NTM055_04035	DSM44998_04460	JCM16018_00351
group_3914		putative HTH-type transcriptional regulator	9	16NTM017_01907	20NTM058_00595	20NTM062_03144	20NTM121_01604	21NTM074_00490	22NTM124_01908	23NTM055_04133	DSM44998_04558	JCM16018_00449
group_3915		Putative DNA-binding proteinA	9	16NTM017_03361	20NTM058_01561	20NTM062_02180	20NTM121_02560	21NTM074_03753	22NTM124_00948	23NTM055_02552	DSM44998_03605	JCM16018_04627
rpmB		50S ribosomal protein L28	9	16NTM017_01937	20NTM058_00625	20NTM062_03114	20NTM121_01634	21NTM074_00460	22NTM124_01876	23NTM055_04102	DSM44998_04528	JCM16018_00419
group_3917		hypothetical protein	9	16NTM017_02595	20NTM058_02236	20NTM062_01168	20NTM121_00310	21NTM074_01636	22NTM124_02477	23NTM055_01035	DSM44998_01580	JCM16018_02605
group_3918		hypothetical protein	9	16NTM017_01073	20NTM058_04765	20NTM062_04869	20NTM121_04172	21NTM074_03047	22NTM124_00509	23NTM055_03020	DSM44998_03143	JCM16018_04166
group_3919		hypothetical protein	9	16NTM017_00684	20NTM058_04600	20NTM062_04496	20NTM121_03670	21NTM074_03437	22NTM124_00129	23NTM055_03400	DSM44998_02753	JCM16018_03777
dapC		putative N-succinyldiaminopimelate aminotransferase DapC	9	16NTM017_00061	20NTM058_02603	20NTM062_01535	20NTM121_03281	21NTM074_04277	22NTM124_02983	23NTM055_00528	DSM44998_02093	JCM16018_03115
group_3920		hypothetical protein	9	16NTM017_03760	20NTM058_01148	20NTM062_02591	20NTM121_02157	21NTM074_04153	22NTM124_01347	23NTM055_03575	DSM44998_04003	JCM16018_05026
group_3921		hypothetical protein	9	16NTM017_00523	20NTM058_03051	20NTM062_04336	20NTM121_02832	21NTM074_05352	22NTM124_03458	23NTM055_00052	DSM44998_02558	JCM16018_03582
lsr2		Nucleoid-associated protein Lsr2	9	16NTM017_00436	20NTM058_02965	20NTM062_01897	20NTM121_02919	21NTM074_04648	22NTM124_03372	23NTM055_00138	DSM44998_02473	JCM16018_03496
gap_1		Glyceraldehyde-3-phosphate dehydrogenase	9	16NTM017_01460	20NTM058_00123	20NTM062_03616	20NTM121_01156	21NTM074_00952	22NTM124_02356	23NTM055_04580	DSM44998_04997	JCM16018_00889
rpsJ		30S ribosomal protein S10	9	16NTM017_03554	20NTM058_01366	20NTM062_02374	20NTM121_02362	21NTM074_03948	22NTM124_01143	23NTM055_02358	DSM44998_03800	JCM16018_04822
accD6		putative propionyl-CoA carboxylase beta chain 6	9	16NTM017_03825	20NTM058_03660	20NTM062_03770	20NTM121_04082	21NTM074_02261	22NTM124_04770	23NTM055_01694	DSM44998_00926	JCM16018_01951
group_3926		hypothetical protein	9	16NTM017_00643	20NTM058_04641	20NTM062_04455	20NTM121_03711	21NTM074_03478	22NTM124_00088	23NTM055_03441	DSM44998_02677	JCM16018_03701
rpmG2		50S ribosomal protein L33 2	9	16NTM017_03498	20NTM058_01422	20NTM062_02318	20NTM121_02418	21NTM074_03892	22NTM124_01087	23NTM055_02414	DSM44998_03744	JCM16018_04766
group_3928		hypothetical protein	9	16NTM017_05466	20NTM058_01001	20NTM062_02738	20NTM121_02011	21NTM074_00084	22NTM124_01493	23NTM055_03721	DSM44998_04151	JCM16018_00043
group_3929		hypothetical protein	9	16NTM017_02525	20NTM058_02306	20NTM062_01238	20NTM121_00239	21NTM074_01706	22NTM124_02547	23NTM055_00965	DSM44998_01650	JCM16018_02675
group_393		hypothetical protein	9	16NTM017_00063	20NTM058_02605	20NTM062_01537	20NTM121_03279	21NTM074_04279	22NTM124_02985	23NTM055_00526	DSM44998_02095	JCM16018_03117
group_3930		putative HTH-type transcriptional regulator	9	16NTM017_00033	20NTM058_02575	20NTM062_01507	20NTM121_03309	21NTM074_04249	22NTM124_02956	23NTM055_00555	DSM44998_02065	JCM16018_03087
group_3931		hypothetical protein	9	16NTM017_01638	20NTM058_00301	20NTM062_03438	20NTM121_01334	21NTM074_00775	22NTM124_02180	23NTM055_04405	DSM44998_04820	JCM16018_00712
group_3932		putative protein	9	16NTM017_01741	20NTM058_00405	20NTM062_03334	20NTM121_01438	21NTM074_00670	22NTM124_02077	23NTM055_04302	DSM44998_04724	JCM16018_00616
ctaE		putative cytochrome c oxidase subunit 3	9	16NTM017_03910	20NTM058_03576	20NTM062_03855	20NTM121_03999	21NTM074_02346	22NTM124_04850	23NTM055_01774	DSM44998_00841	JCM16018_01865
cobB_2		NAD-dependent protein deacylase	9	16NTM017_02574	20NTM058_02257	20NTM062_01189	20NTM121_00288	21NTM074_01657	22NTM124_02498	23NTM055_01014	DSM44998_01601	JCM16018_02626
rpsR1		30S ribosomal protein S18 1	9	16NTM017_00846	20NTM058_04457	20NTM062_04639	20NTM121_03510	21NTM074_03273	22NTM124_00289	23NTM055_03240	DSM44998_02916	JCM16018_03940
pyrB		Aspartate carbamoyltransferase	9	16NTM017_01509	20NTM058_00172	20NTM062_03567	20NTM121_01205	21NTM074_00903	22NTM124_02308	23NTM055_04532	DSM44998_04948	JCM16018_00840
acpP		Acyl carrier protein	9	16NTM017_02255	20NTM058_00944	20NTM062_02795	20NTM121_01954	21NTM074_00141	22NTM124_01561	23NTM055_03789	DSM44998_04209	JCM16018_00100
group_3938		Acyl-CoA dehydrogenase FadE26	9	16NTM017_00327	20NTM058_02856	20NTM062_01788	20NTM121_03028	21NTM074_04538	22NTM124_03240	23NTM055_00270	DSM44998_02364	JCM16018_03387
clpP2		ATP-dependent Clp protease proteolytic subunit 2	9	16NTM017_02985	20NTM058_01849	20NTM062_00781	20NTM121_00697	21NTM074_01247	22NTM124_03875	23NTM055_01370	DSM44998_01237	JCM16018_02262
yfdE_1		Acetyl-CoA:oxalate CoA-transferase	9	16NTM017_00064	20NTM058_02606	20NTM062_01538	20NTM121_03278	21NTM074_04280	22NTM124_02986	23NTM055_00525	DSM44998_02096	JCM16018_03118
glgC		Glucose-1-phosphate adenylyltransferase	9	16NTM017_02689	20NTM058_02142	20NTM062_01074	20NTM121_00402	21NTM074_01542	22NTM124_04920	23NTM055_01076	DSM44998_01532	JCM16018_02557
group_3941		hypothetical protein	9	16NTM017_00760	20NTM058_04524	20NTM062_04572	20NTM121_03594	21NTM074_03359	22NTM124_00203	23NTM055_03326	DSM44998_02830	JCM16018_03854
group_3942		hypothetical protein	9	16NTM017_01804	20NTM058_00491	20NTM062_03248	20NTM121_01501	21NTM074_00607	22NTM124_02013	23NTM055_04238	DSM44998_04661	JCM16018_00553
fdhD		Sulfur carrier protein FdhD	9	16NTM017_01893	20NTM058_00581	20NTM062_03158	20NTM121_01590	21NTM074_00504	22NTM124_01922	23NTM055_04147	DSM44998_04572	JCM16018_00463
group_3944		hypothetical protein	9	16NTM017_00664	20NTM058_04620	20NTM062_04476	20NTM121_03690	21NTM074_03457	22NTM124_00109	23NTM055_03420	DSM44998_02698	JCM16018_03722
group_3945		putative proteinA	9	16NTM017_03003	20NTM058_01831	20NTM062_00763	20NTM121_00715	21NTM074_01229	22NTM124_03893	23NTM055_01388	DSM44998_01219	JCM16018_02244
rpsD		30S ribosomal protein S4	9	16NTM017_03643	20NTM058_01275	20NTM062_02464	20NTM121_02274	21NTM074_04037	22NTM124_01230	23NTM055_02270	DSM44998_03889	JCM16018_04912
fhaB		FHA domain-containing protein FhaB	9	16NTM017_00888	20NTM058_04414	20NTM062_04682	20NTM121_03468	21NTM074_03230	22NTM124_00332	23NTM055_03197	DSM44998_02959	JCM16018_03983
group_3948		hypothetical protein	9	16NTM017_00326	20NTM058_02855	20NTM062_01787	20NTM121_03029	21NTM074_04537	22NTM124_03239	23NTM055_00271	DSM44998_02363	JCM16018_03386
purA		Adenylosuccinate synthetase	9	16NTM017_03230	20NTM058_05396	20NTM062_02049	20NTM121_02691	21NTM074_03624	22NTM124_00817	23NTM055_02682	DSM44998_03475	JCM16018_04497
lppE_1		putative lipoprotein LppE	9	16NTM017_00071	20NTM058_02613	20NTM062_01545	20NTM121_03271	21NTM074_04287	22NTM124_02993	23NTM055_00518	DSM44998_02103	JCM16018_03125
group_3950		hypothetical protein	9	16NTM017_01962	20NTM058_00650	20NTM062_03089	20NTM121_01659	21NTM074_00435	22NTM124_01852	23NTM055_04078	DSM44998_04503	JCM16018_00394
rpmA		50S ribosomal protein L27	9	16NTM017_03000	20NTM058_01834	20NTM062_00766	20NTM121_00712	21NTM074_01232	22NTM124_03890	23NTM055_01385	DSM44998_01222	JCM16018_02247
mdh		Malate dehydrogenase	9	16NTM017_02712	20NTM058_02119	20NTM062_01051	20NTM121_00425	21NTM074_01519	22NTM124_04943	23NTM055_01099	DSM44998_01509	JCM16018_02534
htpX		Protease HtpX	9	16NTM017_03437	20NTM058_01485	20NTM062_02256	20NTM121_02482	21NTM074_03829	22NTM124_01031	23NTM055_02470	DSM44998_03682	JCM16018_04704
group_3954		hypothetical protein	9	16NTM017_01149	20NTM058_04841	20NTM062_04945	20NTM121_04248	21NTM074_02971	22NTM124_00582	23NTM055_02947	DSM44998_03219	JCM16018_04242
group_3955		hypothetical protein	9	16NTM017_00730	20NTM058_04554	20NTM062_04542	20NTM121_03624	21NTM074_03389	22NTM124_00174	23NTM055_03355	DSM44998_02801	JCM16018_03825
group_3956		hypothetical protein	9	16NTM017_04630	20NTM058_03124	20NTM062_04307	20NTM121_04928	21NTM074_02767	22NTM124_04491	23NTM055_02198	DSM44998_00377	JCM16018_01402
mhuD		Heme oxygenase (mycobilin-producing)	9	16NTM017_00429	20NTM058_02958	20NTM062_01890	20NTM121_02926	21NTM074_04641	22NTM124_03365	23NTM055_00145	DSM44998_02466	JCM16018_03489
esxU		ESAT-6-like protein EsxU	9	16NTM017_03654	20NTM058_01264	20NTM062_02475	20NTM121_02263	21NTM074_04048	22NTM124_01241	23NTM055_02259	DSM44998_03900	JCM16018_04923
group_3959		hypothetical protein	9	16NTM017_04544	20NTM058_03210	20NTM062_04221	20NTM121_04842	21NTM074_02679	22NTM124_04401	23NTM055_02108	DSM44998_00463	JCM16018_01488
group_396		hypothetical protein	9	16NTM017_00076	20NTM058_02618	20NTM062_01550	20NTM121_03266	21NTM074_04292	22NTM124_02998	23NTM055_00513	DSM44998_02108	JCM16018_03130
group_3960		hypothetical protein	9	16NTM017_02581	20NTM058_02250	20NTM062_01182	20NTM121_00295	21NTM074_01650	22NTM124_02491	23NTM055_01021	DSM44998_01594	JCM16018_02619
rbpA		RNA polymerase-binding protein RbpA	9	16NTM017_04040	20NTM058_03443	20NTM062_03988	20NTM121_03869	21NTM074_02473	22NTM124_04195	23NTM055_01902	DSM44998_00713	JCM16018_01737
group_3962		hypothetical protein	9	16NTM017_01257	20NTM058_04949	20NTM062_05053	20NTM121_04355	21NTM074_02863	22NTM124_00686	23NTM055_02843	DSM44998_03328	JCM16018_04350
sigB		RNA polymerase sigma factor SigB	9	16NTM017_01735	20NTM058_00399	20NTM062_03340	20NTM121_01432	21NTM074_00676	22NTM124_02083	23NTM055_04308	DSM44998_04730	JCM16018_00622
ramB		HTH-type transcriptional regulator RamB	9	16NTM017_03322	20NTM058_01600	20NTM062_02141	20NTM121_02599	21NTM074_03714	22NTM124_00909	23NTM055_02591	DSM44998_03567	JCM16018_04589
ethR_1		HTH-type transcriptional regulator EthR	9	16NTM017_01618	20NTM058_00280	20NTM062_03459	20NTM121_01314	21NTM074_00795	22NTM124_02200	23NTM055_04425	DSM44998_04840	JCM16018_00732
clpX		ATP-dependent Clp protease ATP-binding subunit ClpX	9	16NTM017_02987	20NTM058_01847	20NTM062_00779	20NTM121_00699	21NTM074_01245	22NTM124_03877	23NTM055_01372	DSM44998_01235	JCM16018_02260
group_3967		hypothetical protein	9	16NTM017_02705	20NTM058_02126	20NTM062_01058	20NTM121_00418	21NTM074_01526	22NTM124_04936	23NTM055_01092	DSM44998_01516	JCM16018_02541
group_3968		hypothetical protein	9	16NTM017_01085	20NTM058_04777	20NTM062_04881	20NTM121_04184	21NTM074_03035	22NTM124_00521	23NTM055_03008	DSM44998_03155	JCM16018_04178
regX3		Sensory transduction protein regX3	9	16NTM017_03346	20NTM058_01576	20NTM062_02165	20NTM121_02575	21NTM074_03738	22NTM124_00933	23NTM055_02567	DSM44998_03591	JCM16018_04613
qoxC		Quinol oxidase subunit 3	9	16NTM017_00077	20NTM058_02619	20NTM062_01551	20NTM121_03265	21NTM074_04293	22NTM124_02999	23NTM055_00512	DSM44998_02109	JCM16018_03131
nuoD		NADH-quinone oxidoreductase subunit D	9	16NTM017_02173	20NTM058_00862	20NTM062_02877	20NTM121_01872	21NTM074_00223	22NTM124_01637	23NTM055_03865	DSM44998_04291	JCM16018_00182
leuD		3-isopropylmalate dehydratase small subunit	9	16NTM017_01955	20NTM058_00643	20NTM062_03096	20NTM121_01652	21NTM074_00442	22NTM124_01859	23NTM055_04085	DSM44998_04510	JCM16018_00401
group_3972		hypothetical protein	9	16NTM017_01152	20NTM058_04844	20NTM062_04948	20NTM121_04251	21NTM074_02968	22NTM124_00585	23NTM055_02944	DSM44998_03223	JCM16018_04245
rplU		50S ribosomal protein L21	9	16NTM017_02999	20NTM058_01835	20NTM062_00767	20NTM121_00711	21NTM074_01233	22NTM124_03889	23NTM055_01384	DSM44998_01223	JCM16018_02248
rpsQ		30S ribosomal protein S17	9	16NTM017_03564	20NTM058_01356	20NTM062_02384	20NTM121_02352	21NTM074_03958	22NTM124_01153	23NTM055_02348	DSM44998_03810	JCM16018_04832
nuoA		NADH-quinone oxidoreductase subunit A	9	16NTM017_02170	20NTM058_00859	20NTM062_02880	20NTM121_01869	21NTM074_00226	22NTM124_01640	23NTM055_03868	DSM44998_04294	JCM16018_00185
group_3976		putative protein	9	16NTM017_02249	20NTM058_00938	20NTM062_02801	20NTM121_01948	21NTM074_00147	22NTM124_01567	23NTM055_03795	DSM44998_04215	JCM16018_00106
group_3977		hypothetical protein	9	16NTM017_01519	20NTM058_00182	20NTM062_03557	20NTM121_01215	21NTM074_00893	22NTM124_02299	23NTM055_04523	DSM44998_04938	JCM16018_00830
kasA		3-oxoacyl-[acyl-carrier-protein] synthase 1	9	16NTM017_03827	20NTM058_03658	20NTM062_03772	20NTM121_04080	21NTM074_02263	22NTM124_04772	23NTM055_01696	DSM44998_00924	JCM16018_01949
group_3979		putative protein	9	16NTM017_03896	20NTM058_03590	20NTM062_03841	20NTM121_04013	21NTM074_02332	22NTM124_04836	23NTM055_01760	DSM44998_00855	JCM16018_01880
group_398		putative protein	9	16NTM017_00083	20NTM058_02625	20NTM062_01557	20NTM121_03259	21NTM074_04299	22NTM124_03005	23NTM055_00506	DSM44998_02115	JCM16018_03137
group_3980		putative protein	9	16NTM017_02840	20NTM058_01991	20NTM062_00923	20NTM121_00552	21NTM074_01392	22NTM124_04632	23NTM055_01227	DSM44998_01381	JCM16018_02406
group_3981		HTH-type transcriptional repressor	9	16NTM017_03693	20NTM058_01225	20NTM062_02514	20NTM121_02224	21NTM074_04088	22NTM124_01283	23NTM055_03511	DSM44998_03939	JCM16018_04962
group_3982		putative protein	9	16NTM017_00679	20NTM058_04605	20NTM062_04491	20NTM121_03675	21NTM074_03442	22NTM124_00124	23NTM055_03405	DSM44998_02748	JCM16018_03772
rpsB		30S ribosomal protein S2	9	16NTM017_01884	20NTM058_00572	20NTM062_03167	20NTM121_01581	21NTM074_00527	22NTM124_01931	23NTM055_04156	DSM44998_04581	JCM16018_00472
group_3984		putative protein	9	16NTM017_03044	20NTM058_01790	20NTM062_00722	20NTM121_00756	21NTM074_01188	22NTM124_03935	23NTM055_01430	DSM44998_01178	JCM16018_02203
atpH		ATP synthase subunit c	9	16NTM017_02787	20NTM058_02044	20NTM062_00976	20NTM121_00500	21NTM074_01444	22NTM124_04686	23NTM055_01173	DSM44998_01433	JCM16018_02458
clpC1		ATP-dependent Clp protease ATP-binding subunit ClpC1	9	16NTM017_00435	20NTM058_02964	20NTM062_01896	20NTM121_02920	21NTM074_04647	22NTM124_03371	23NTM055_00139	DSM44998_02472	JCM16018_03495
group_3987		Protein	9	16NTM017_03897	20NTM058_03589	20NTM062_03842	20NTM121_04012	21NTM074_02333	22NTM124_04837	23NTM055_01761	DSM44998_00854	JCM16018_01879
sepF		Cell division protein SepF	9	16NTM017_03950	20NTM058_03537	20NTM062_03894	20NTM121_03959	21NTM074_02386	22NTM124_04886	23NTM055_01814	DSM44998_00801	JCM16018_01825
ppa		Inorganic pyrophosphatase	9	16NTM017_00467	20NTM058_02995	20NTM062_01927	20NTM121_02888	21NTM074_05408	22NTM124_03402	23NTM055_00108	DSM44998_02502	JCM16018_03526
group_399		hypothetical protein	9	16NTM017_00086	20NTM058_02628	20NTM062_01560	20NTM121_03256	21NTM074_04302	22NTM124_03008	23NTM055_00503	DSM44998_02118	JCM16018_03140
group_3990		hypothetical protein	9	16NTM017_01206	20NTM058_04897	20NTM062_05001	20NTM121_04304	21NTM074_02915	22NTM124_00637	23NTM055_02892	DSM44998_03276	JCM16018_04298
etfA		Electron transfer flavoprotein subunit alpha	9	16NTM017_01991	20NTM058_00679	20NTM062_03060	20NTM121_01688	21NTM074_00406	22NTM124_01823	23NTM055_04049	DSM44998_04474	JCM16018_00365
yhdG_2		putative amino acid permease YhdG	9	16NTM017_05406	20NTM058_01063	20NTM062_02676	20NTM121_02071	21NTM074_00022	22NTM124_01430	23NTM055_03658	DSM44998_04089	JCM16018_05112
group_3993		hypothetical protein	9	16NTM017_02519	20NTM058_02313	20NTM062_01245	20NTM121_00233	21NTM074_01712	22NTM124_02553	23NTM055_00959	DSM44998_01656	JCM16018_02681
group_3994	sadH_2	Putative oxidoreductase SadH	9	16NTM017_02716	20NTM058_02115	20NTM062_01047	20NTM121_00429	21NTM074_01515	22NTM124_04947	23NTM055_01103	DSM44998_01505	JCM16018_02530
group_3995		hypothetical protein	9	16NTM017_02187	20NTM058_00876	20NTM062_02863	20NTM121_01886	21NTM074_00209	22NTM124_01623	23NTM055_03851	DSM44998_04277	JCM16018_00168
dnaK_2		Chaperone protein DnaK	9	16NTM017_03194	20NTM058_05432	20NTM062_02013	20NTM121_02727	21NTM074_03587	22NTM124_00781	23NTM055_02718	DSM44998_03439	JCM16018_04460
rplX		50S ribosomal protein L24	9	16NTM017_03578	20NTM058_01342	20NTM062_02398	20NTM121_02338	21NTM074_03972	22NTM124_01166	23NTM055_02334	DSM44998_03825	JCM16018_04847
group_3998		hypothetical protein	9	16NTM017_04459	20NTM058_03294	20NTM062_04137	20NTM121_04757	21NTM074_02620	22NTM124_04341	23NTM055_02048	DSM44998_00563	JCM16018_01589
group_3999		hypothetical protein	9	16NTM017_02967	20NTM058_01867	20NTM062_00799	20NTM121_00679	21NTM074_01265	22NTM124_03857	23NTM055_01352	DSM44998_01255	JCM16018_02280
group_400		hypothetical protein	9	16NTM017_00087	20NTM058_02629	20NTM062_01561	20NTM121_03255	21NTM074_04303	22NTM124_03009	23NTM055_00502	DSM44998_02119	JCM16018_03141
whiA		putative cell division protein WhiA	9	16NTM017_01475	20NTM058_00138	20NTM062_03601	20NTM121_01171	21NTM074_00937	22NTM124_02341	23NTM055_04565	DSM44998_04982	JCM16018_00874
group_4001		hypothetical protein	9	16NTM017_02071	20NTM058_00759	20NTM062_02980	20NTM121_01768	21NTM074_00326	22NTM124_01742	23NTM055_03968	DSM44998_04394	JCM16018_00285
ftsE		Cell division ATP-binding protein FtsE	9	16NTM017_02143	20NTM058_00831	20NTM062_02908	20NTM121_01842	21NTM074_00254	22NTM124_01667	23NTM055_03895	DSM44998_04322	JCM16018_00213
rpoZ		DNA-directed RNA polymerase subunit omega	9	16NTM017_01500	20NTM058_00163	20NTM062_03576	20NTM121_01196	21NTM074_00912	22NTM124_02317	23NTM055_04541	DSM44998_04957	JCM16018_00849
esxG		ESAT-6-like protein EsxG	9	16NTM017_01293	20NTM058_04985	20NTM062_05089	20NTM121_04391	21NTM074_02827	22NTM124_00722	23NTM055_02807	DSM44998_03364	JCM16018_04386
ricR		Copper-sensing transcriptional repressor RicR	9	16NTM017_01178	20NTM058_04869	20NTM062_04973	20NTM121_04276	21NTM074_02943	22NTM124_00609	23NTM055_02920	DSM44998_03248	JCM16018_04270
eno		Enolase	9	16NTM017_02427	20NTM058_02403	20NTM062_01335	20NTM121_00141	21NTM074_01802	22NTM124_02644	23NTM055_00869	DSM44998_01749	JCM16018_02773
rplC		50S ribosomal protein L3	9	16NTM017_03555	20NTM058_01365	20NTM062_02375	20NTM121_02361	21NTM074_03949	22NTM124_01144	23NTM055_02357	DSM44998_03801	JCM16018_04823
rplS		50S ribosomal protein L19	9	16NTM017_01899	20NTM058_00587	20NTM062_03152	20NTM121_01596	21NTM074_00498	22NTM124_01916	23NTM055_04141	DSM44998_04566	JCM16018_00457
group_4009		hypothetical protein	9	16NTM017_00031	20NTM058_02573	20NTM062_01505	20NTM121_03311	21NTM074_04247	22NTM124_02954	23NTM055_00557	DSM44998_02063	JCM16018_03085
group_4010		hypothetical protein	9	16NTM017_04052	20NTM058_03431	20NTM062_04000	20NTM121_03857	21NTM074_02485	22NTM124_04207	23NTM055_01914	DSM44998_00701	JCM16018_01725
gpsA2		putative glycerol-3-phosphate dehydrogenase 2 [NAD(P)+]	9	16NTM017_03440	20NTM058_01482	20NTM062_02259	20NTM121_02479	21NTM074_03832	22NTM124_01034	23NTM055_02467	DSM44998_03685	JCM16018_04707
rplO		50S ribosomal protein L15	9	16NTM017_03586	20NTM058_01334	20NTM062_02406	20NTM121_02330	21NTM074_03980	22NTM124_01174	23NTM055_02326	DSM44998_03833	JCM16018_04855
dnaJ1		Chaperone protein DnaJ 1	9	16NTM017_03196	20NTM058_05430	20NTM062_02015	20NTM121_02725	21NTM074_03589	22NTM124_00783	23NTM055_02716	DSM44998_03441	JCM16018_04462
group_4014		hypothetical protein	9	16NTM017_04937	20NTM058_04199	20NTM062_00085	20NTM121_05378	21NTM074_02140	22NTM124_04084	23NTM055_01579	DSM44998_01046	JCM16018_02071
proC		Pyrroline-5-carboxylate reductase	9	16NTM017_03360	20NTM058_01562	20NTM062_02179	20NTM121_02561	21NTM074_03752	22NTM124_00947	23NTM055_02553	DSM44998_03604	JCM16018_04626
citA		Putative citrate synthase 2	9	16NTM017_00025	20NTM058_02567	20NTM062_01499	20NTM121_03317	21NTM074_04241	22NTM124_02948	23NTM055_00563	DSM44998_02057	JCM16018_03079
group_4017		hypothetical protein	9	16NTM017_03022	20NTM058_01812	20NTM062_00744	20NTM121_00734	21NTM074_01210	22NTM124_03912	23NTM055_01407	DSM44998_01200	JCM16018_02225
group_4018		Putative enoyl-CoA hydratase EchA13	9	16NTM017_00310	20NTM058_02839	20NTM062_01771	20NTM121_03045	21NTM074_04521	22NTM124_03225	23NTM055_00285	DSM44998_02347	JCM16018_03370
group_4019		hypothetical protein	9	16NTM017_02426	20NTM058_02404	20NTM062_01336	20NTM121_00140	21NTM074_01803	22NTM124_02645	23NTM055_00868	DSM44998_01750	JCM16018_02774
Hgd_1		2-(hydroxymethyl)glutarate dehydrogenase	9	16NTM017_00106	20NTM058_02648	20NTM062_01580	20NTM121_03236	21NTM074_04322	22NTM124_03028	23NTM055_00483	DSM44998_02138	JCM16018_03161
group_4020		hypothetical protein	9	16NTM017_01023	20NTM058_04716	20NTM062_04820	20NTM121_04122	21NTM074_03096	22NTM124_00462	23NTM055_03067	DSM44998_03094	JCM16018_04117
group_4021		hypothetical protein	9	16NTM017_04715	20NTM058_05071	20NTM062_05274	20NTM121_05077	21NTM074_05098	22NTM124_03792	23NTM055_04975	DSM44998_00029	JCM16018_01068
hisF		Imidazole glycerol phosphate synthase subunit HisF	9	16NTM017_04728	20NTM058_05085	20NTM062_05260	20NTM121_05064	21NTM074_05085	22NTM124_03778	23NTM055_04961	DSM44998_00042	JCM16018_01081
nuoI		NADH-quinone oxidoreductase subunit I	9	16NTM017_02178	20NTM058_00867	20NTM062_02872	20NTM121_01877	21NTM074_00218	22NTM124_01632	23NTM055_03860	DSM44998_04286	JCM16018_00177
hspR		Putative heat shock protein HspR	9	16NTM017_03197	20NTM058_05429	20NTM062_02016	20NTM121_02724	21NTM074_03590	22NTM124_00784	23NTM055_02715	DSM44998_03442	JCM16018_04463
group_4025		hypothetical protein	9	16NTM017_04574	20NTM058_03180	20NTM062_04251	20NTM121_04872	21NTM074_02711	22NTM124_04432	23NTM055_02139	DSM44998_00433	JCM16018_01458
glpX		Fructose-1,6-bisphosphatase class 2	9	16NTM017_02503	20NTM058_02327	20NTM062_01259	20NTM121_00217	21NTM074_01726	22NTM124_02567	23NTM055_00945	DSM44998_01672	JCM16018_02697
glnB		Nitrogen regulatory protein P-II	9	16NTM017_01914	20NTM058_00602	20NTM062_03137	20NTM121_01611	21NTM074_00483	22NTM124_01901	23NTM055_04126	DSM44998_04551	JCM16018_00442
group_4028		hypothetical protein	9	16NTM017_00092	20NTM058_02634	20NTM062_01566	20NTM121_03250	21NTM074_04308	22NTM124_03014	23NTM055_00497	DSM44998_02124	JCM16018_03146
group_4029		hypothetical protein	9	16NTM017_04547	20NTM058_03207	20NTM062_04224	20NTM121_04845	21NTM074_02682	22NTM124_04404	23NTM055_02111	DSM44998_00460	JCM16018_01485
group_403		hypothetical protein	9	16NTM017_00107	20NTM058_02649	20NTM062_01581	20NTM121_03235	21NTM074_04323	22NTM124_03029	23NTM055_00482	DSM44998_02139	JCM16018_03162
rpsM		30S ribosomal protein S13	9	16NTM017_03641	20NTM058_01277	20NTM062_02462	20NTM121_02276	21NTM074_04035	22NTM124_01228	23NTM055_02272	DSM44998_03887	JCM16018_04910
mbtH_1		Protein MbtH	9	16NTM017_01337	20NTM058_00007	20NTM062_03732	20NTM121_01045	21NTM074_01074	22NTM124_02465	23NTM055_04690	DSM44998_05116	JCM16018_01007
group_4032		F420H(2)-dependent biliverdin reductase	9	16NTM017_04016	20NTM058_03467	20NTM062_03964	20NTM121_03893	21NTM074_02449	22NTM124_04172	23NTM055_01879	DSM44998_00737	JCM16018_01761
group_4033		hypothetical protein	9	16NTM017_01978	20NTM058_00666	20NTM062_03073	20NTM121_01675	21NTM074_00419	22NTM124_01836	23NTM055_04062	DSM44998_04487	JCM16018_00378
scoA		putative succinyl-CoA:3-ketoacid coenzyme A transferase subunit A	9	16NTM017_02940	20NTM058_01894	20NTM062_00826	20NTM121_00652	21NTM074_01292	22NTM124_04534	23NTM055_01325	DSM44998_01282	JCM16018_02307
rpsL		30S ribosomal protein S12	9	16NTM017_03535	20NTM058_01385	20NTM062_02355	20NTM121_02381	21NTM074_03929	22NTM124_01124	23NTM055_02377	DSM44998_03781	JCM16018_04803
rplK		50S ribosomal protein L11	9	16NTM017_03505	20NTM058_01415	20NTM062_02325	20NTM121_02411	21NTM074_03899	22NTM124_01094	23NTM055_02407	DSM44998_03751	JCM16018_04773
whiB4_1		Transcriptional regulator WhiB4	9	16NTM017_00516	20NTM058_03044	20NTM062_01976	20NTM121_02839	21NTM074_05359	22NTM124_03451	23NTM055_00059	DSM44998_02551	JCM16018_03575
mprA_2		Response regulator MprA	9	16NTM017_02336	20NTM058_02492	20NTM062_01424	20NTM121_00052	21NTM074_01889	22NTM124_02732	23NTM055_00780	DSM44998_01837	JCM16018_02861
rplM		50S ribosomal protein L13	9	16NTM017_03656	20NTM058_01262	20NTM062_02477	20NTM121_02261	21NTM074_04050	22NTM124_01243	23NTM055_02257	DSM44998_03902	JCM16018_04925
group_404		hypothetical protein	9	16NTM017_00111	20NTM058_02653	20NTM062_01585	20NTM121_03231	21NTM074_04327	22NTM124_03033	23NTM055_00478	DSM44998_02143	JCM16018_03166
esxC		ESAT-6-like protein EsxC	9	16NTM017_00803	20NTM058_04500	20NTM062_04596	20NTM121_03553	21NTM074_03316	22NTM124_00245	23NTM055_03284	DSM44998_02873	JCM16018_03897
hrcA		Heat-inducible transcription repressor HrcA	9	16NTM017_03088	20NTM058_01746	20NTM062_00678	20NTM121_00800	21NTM074_01144	22NTM124_03975	23NTM055_01470	DSM44998_01134	JCM16018_02159
group_4042		hypothetical protein	9	16NTM017_00636	20NTM058_04648	20NTM062_04448	20NTM121_03718	21NTM074_03485	22NTM124_00081	23NTM055_03448	DSM44998_02670	JCM16018_03694
carD		RNA polymerase-binding transcription factor CarD	9	16NTM017_00414	20NTM058_02943	20NTM062_01875	20NTM121_02941	21NTM074_04626	22NTM124_03331	23NTM055_00179	DSM44998_02451	JCM16018_03474
group_4044		hypothetical protein	9	16NTM017_00606	20NTM058_04678	20NTM062_04418	20NTM121_03748	21NTM074_03521	22NTM124_00032	23NTM055_03479	DSM44998_02640	JCM16018_03664
group_4045		hypothetical protein	9	16NTM017_01306	20NTM058_04998	20NTM062_05102	20NTM121_04404	21NTM074_02814	22NTM124_00735	23NTM055_02794	DSM44998_03377	JCM16018_04399
group_4046		hypothetical protein	9	16NTM017_01805	20NTM058_00492	20NTM062_03247	20NTM121_01502	21NTM074_00606	22NTM124_02012	23NTM055_04237	DSM44998_04660	JCM16018_00552
group_4047		hypothetical protein	9	16NTM017_03567	20NTM058_01353	20NTM062_02387	20NTM121_02349	21NTM074_03961	22NTM124_01156	23NTM055_02345	DSM44998_03813	JCM16018_04835
group_4048		putative protein	9	16NTM017_04627	20NTM058_03127	20NTM062_04304	20NTM121_04925	21NTM074_02764	22NTM124_04488	23NTM055_02195	DSM44998_00380	JCM16018_01405
rpiB		Ribose-5-phosphate isomerase B	9	16NTM017_02978	20NTM058_01856	20NTM062_00788	20NTM121_00690	21NTM074_01254	22NTM124_03868	23NTM055_01363	DSM44998_01244	JCM16018_02269
nqo1		NADH-quinone oxidoreductase subunit 1	9	16NTM017_00112	20NTM058_02654	20NTM062_01586	20NTM121_03230	21NTM074_04328	22NTM124_03034	23NTM055_00477	DSM44998_02144	JCM16018_03167
ribH		6,7-dimethyl-8-ribityllumazine synthase	9	16NTM017_01481	20NTM058_00144	20NTM062_03595	20NTM121_01177	21NTM074_00931	22NTM124_02335	23NTM055_04559	DSM44998_04976	JCM16018_00868
tagH		Teichoic acids export ATP-binding protein TagH	9	16NTM017_00682	20NTM058_04602	20NTM062_04494	20NTM121_03672	21NTM074_03439	22NTM124_00127	23NTM055_03402	DSM44998_02751	JCM16018_03775
clpP1		ATP-dependent Clp protease proteolytic subunit 1	9	16NTM017_02984	20NTM058_01850	20NTM062_00782	20NTM121_00696	21NTM074_01248	22NTM124_03874	23NTM055_01369	DSM44998_01238	JCM16018_02263
group_4053		hypothetical protein	9	16NTM017_03919	20NTM058_03568	20NTM062_03863	20NTM121_03990	21NTM074_02355	22NTM124_04917	23NTM055_01783	DSM44998_00832	JCM16018_01856
group_4054		hypothetical protein	9	16NTM017_04696	20NTM058_05052	20NTM062_05293	20NTM121_05096	21NTM074_05117	22NTM124_03811	23NTM055_04994	DSM44998_00010	JCM16018_01049
sseC2		putative protein	9	16NTM017_00222	20NTM058_02751	20NTM062_01683	20NTM121_03133	21NTM074_04430	22NTM124_03138	23NTM055_00372	DSM44998_02260	JCM16018_03283
rpsG		30S ribosomal protein S7	9	16NTM017_03536	20NTM058_01384	20NTM062_02356	20NTM121_02380	21NTM074_03930	22NTM124_01125	23NTM055_02376	DSM44998_03782	JCM16018_04804
group_4057		(2Z,6E)-farnesyl diphosphate synthase	9	16NTM017_02492	20NTM058_02338	20NTM062_01270	20NTM121_00206	21NTM074_01737	22NTM124_02578	23NTM055_00934	DSM44998_01683	JCM16018_02708
nuoB		NADH-quinone oxidoreductase subunit B	9	16NTM017_02171	20NTM058_00860	20NTM062_02879	20NTM121_01870	21NTM074_00225	22NTM124_01639	23NTM055_03867	DSM44998_04293	JCM16018_00184
group_4059		Universal stress protein	9	16NTM017_04767	20NTM058_05124	20NTM062_05221	20NTM121_05025	21NTM074_05046	22NTM124_03739	23NTM055_04923	DSM44998_00081	JCM16018_01120
group_406		hypothetical protein	9	16NTM017_00114	20NTM058_02656	20NTM062_01588	20NTM121_03228	21NTM074_04330	22NTM124_03036	23NTM055_00475	DSM44998_02146	JCM16018_03169
rplA		50S ribosomal protein L1	9	16NTM017_03506	20NTM058_01414	20NTM062_02326	20NTM121_02410	21NTM074_03900	22NTM124_01095	23NTM055_02406	DSM44998_03752	JCM16018_04774
group_4061		hypothetical protein	9	16NTM017_01468	20NTM058_00131	20NTM062_03608	20NTM121_01164	21NTM074_00944	22NTM124_02348	23NTM055_04572	DSM44998_04989	JCM16018_00881
group_4062		putative protein	9	16NTM017_04625	20NTM058_03129	20NTM062_04302	20NTM121_04923	21NTM074_02762	22NTM124_04486	23NTM055_02193	DSM44998_00382	JCM16018_01407
rpmF		50S ribosomal protein L32	9	16NTM017_02335	20NTM058_02493	20NTM062_01425	20NTM121_00051	21NTM074_01890	22NTM124_02733	23NTM055_00779	DSM44998_01838	JCM16018_02862
hsaC_1		Iron-dependent extradiol dioxygenase	9	16NTM017_00394	20NTM058_02923	20NTM062_01855	20NTM121_02961	21NTM074_04606	22NTM124_03308	23NTM055_00202	DSM44998_02431	JCM16018_03454
group_4065		hypothetical protein	9	16NTM017_00479	20NTM058_03007	20NTM062_01939	20NTM121_02876	21NTM074_05396	22NTM124_03414	23NTM055_00096	DSM44998_02514	JCM16018_03538
mmpS2		putative transport accessory protein MmpS2	9	16NTM017_03747	20NTM058_01161	20NTM062_02578	20NTM121_02170	21NTM074_04140	22NTM124_01334	23NTM055_03562	DSM44998_03990	JCM16018_05013
trpC		Indole-3-glycerol phosphate synthase	9	16NTM017_04735	20NTM058_05092	20NTM062_05253	20NTM121_05057	21NTM074_05078	22NTM124_03771	23NTM055_04954	DSM44998_00049	JCM16018_01088
zwf2		Glucose-6-phosphate 1-dehydrogenase 2	9	16NTM017_01451	20NTM058_00114	20NTM062_03625	20NTM121_01147	21NTM074_00961	22NTM124_02365	23NTM055_04589	DSM44998_05006	JCM16018_00898
czcD		Cadmium, cobalt and zinc/H(+)-K(+) antiporter	9	16NTM017_03226	20NTM058_05400	20NTM062_02045	20NTM121_02695	21NTM074_03620	22NTM124_00813	23NTM055_02686	DSM44998_03471	JCM16018_04493
Hgd_2		2-(hydroxymethyl)glutarate dehydrogenase	9	16NTM017_00117	20NTM058_02659	20NTM062_01591	20NTM121_03225	21NTM074_04333	22NTM124_03039	23NTM055_00472	DSM44998_02149	JCM16018_03172
esxN_2		ESAT-6-like protein EsxN	9	16NTM017_00454	20NTM058_02982	20NTM062_01914	20NTM121_02901	21NTM074_04666	22NTM124_03389	23NTM055_00121	DSM44998_02490	JCM16018_03513
group_4071		hypothetical protein	9	16NTM017_00605	20NTM058_04679	20NTM062_04417	20NTM121_03749	21NTM074_03522	22NTM124_00031	23NTM055_03480	DSM44998_02639	JCM16018_03663
group_4072		hypothetical protein	9	16NTM017_02583	20NTM058_02248	20NTM062_01180	20NTM121_00297	21NTM074_01648	22NTM124_02489	23NTM055_01023	DSM44998_01592	JCM16018_02617
sigD		ECF RNA polymerase sigma factor SigD	9	16NTM017_03686	20NTM058_01232	20NTM062_02507	20NTM121_02231	21NTM074_04081	22NTM124_01276	23NTM055_03504	DSM44998_03932	JCM16018_04955
group_4074		hypothetical protein	9	16NTM017_01865	20NTM058_00553	20NTM062_03186	20NTM121_01562	21NTM074_00546	22NTM124_01953	23NTM055_04178	DSM44998_04600	JCM16018_00491
group_4075		hypothetical protein	9	16NTM017_02675	20NTM058_02156	20NTM062_01088	20NTM121_00388	21NTM074_01556	22NTM124_04985	23NTM055_01062	DSM44998_01546	JCM16018_02571
group_4076		hypothetical protein	9	16NTM017_05047	20NTM058_03666	20NTM062_03764	20NTM121_04088	21NTM074_02255	22NTM124_04764	23NTM055_01688	DSM44998_00932	JCM16018_01957
group_4077		putative protein	9	16NTM017_00038	20NTM058_02580	20NTM062_01512	20NTM121_03304	21NTM074_04254	22NTM124_02961	23NTM055_00550	DSM44998_02070	JCM16018_03092
rpsT		30S ribosomal protein S20	9	16NTM017_03042	20NTM058_01792	20NTM062_00724	20NTM121_00754	21NTM074_01190	22NTM124_03933	23NTM055_01428	DSM44998_01180	JCM16018_02205
group_4079		putative protein	9	16NTM017_03434	20NTM058_01488	20NTM062_02253	20NTM121_02485	21NTM074_03826	22NTM124_01028	23NTM055_02473	DSM44998_03679	JCM16018_04701
group_408		Ferredoxin	9	16NTM017_00122	20NTM058_02664	20NTM062_01596	20NTM121_03220	21NTM074_04338	22NTM124_03044	23NTM055_00467	DSM44998_02154	JCM16018_03177
sodA		Superoxide dismutase [Mn]	9	16NTM017_00746	20NTM058_04538	20NTM062_04558	20NTM121_03608	21NTM074_03373	22NTM124_00189	23NTM055_03340	DSM44998_02816	JCM16018_03840
coaA		Pantothenate kinase	9	16NTM017_02495	20NTM058_02335	20NTM062_01267	20NTM121_00209	21NTM074_01734	22NTM124_02575	23NTM055_00937	DSM44998_01680	JCM16018_02705
group_4082		hypothetical protein	9	16NTM017_03951	20NTM058_03536	20NTM062_03895	20NTM121_03958	21NTM074_02387	22NTM124_04885	23NTM055_01815	DSM44998_00800	JCM16018_01824
rplP		50S ribosomal protein L16	9	16NTM017_03562	20NTM058_01358	20NTM062_02382	20NTM121_02354	21NTM074_03956	22NTM124_01151	23NTM055_02350	DSM44998_03808	JCM16018_04830
group_4084		hypothetical protein	9	16NTM017_03725	20NTM058_01183	20NTM062_02556	20NTM121_02192	21NTM074_04118	22NTM124_01312	23NTM055_03540	DSM44998_03968	JCM16018_04991
group_4085		hypothetical protein	9	16NTM017_00722	20NTM058_04562	20NTM062_04534	20NTM121_03632	21NTM074_03397	22NTM124_00166	23NTM055_03363	DSM44998_02793	JCM16018_03817
cutM		Carbon monoxide dehydrogenase medium chain	9	16NTM017_03211	20NTM058_05415	20NTM062_02030	20NTM121_02710	21NTM074_03605	22NTM124_00798	23NTM055_02701	DSM44998_03456	JCM16018_04478
katA		Catalase	9	16NTM017_00565	20NTM058_03092	20NTM062_04377	20NTM121_02790	21NTM074_05311	22NTM124_03500	23NTM055_00010	DSM44998_02599	JCM16018_03623
subB_2		Ferredoxin-2	9	16NTM017_00097	20NTM058_02639	20NTM062_01571	20NTM121_03245	21NTM074_04313	22NTM124_03019	23NTM055_00492	DSM44998_02129	JCM16018_03151
group_4089		hypothetical protein	9	16NTM017_03731	20NTM058_01177	20NTM062_02562	20NTM121_02186	21NTM074_04124	22NTM124_01318	23NTM055_03546	DSM44998_03974	JCM16018_04997
group_409		hypothetical protein	9	16NTM017_00124	20NTM058_02666	20NTM062_01598	20NTM121_03218	21NTM074_04340	22NTM124_03046	23NTM055_00465	DSM44998_02156	JCM16018_03179
group_4090		hypothetical protein	9	16NTM017_00747	20NTM058_04537	20NTM062_04559	20NTM121_03607	21NTM074_03372	22NTM124_00190	23NTM055_03339	DSM44998_02817	JCM16018_03841
group_4091		hypothetical protein	9	16NTM017_00139	20NTM058_02681	20NTM062_01613	20NTM121_03203	21NTM074_04355	22NTM124_03061	23NTM055_00450	DSM44998_02171	JCM16018_03194
rplW		50S ribosomal protein L23	9	16NTM017_03557	20NTM058_01363	20NTM062_02377	20NTM121_02359	21NTM074_03951	22NTM124_01146	23NTM055_02355	DSM44998_03803	JCM16018_04825
group_4093		putative NAD-dependent oxidoreductase	9	16NTM017_03541	20NTM058_01379	20NTM062_02361	20NTM121_02375	21NTM074_03935	22NTM124_01130	23NTM055_02371	DSM44998_03787	JCM16018_04809
group_4094		hypothetical protein	9	16NTM017_00434	20NTM058_02963	20NTM062_01895	20NTM121_02921	21NTM074_04646	22NTM124_03370	23NTM055_00140	DSM44998_02471	JCM16018_03494
group_4095		hypothetical protein	9	16NTM017_03968	20NTM058_03519	20NTM062_03912	20NTM121_03941	21NTM074_02403	22NTM124_04869	23NTM055_01831	DSM44998_00784	JCM16018_01808
tesE_2		2-hydroxyhexa-2,4-dienoate hydratase	9	16NTM017_00353	20NTM058_02882	20NTM062_01814	20NTM121_03002	21NTM074_04564	22NTM124_03267	23NTM055_00243	DSM44998_02390	JCM16018_03413
group_4097		NADH-quinone oxidoreductase subunit 11	9	16NTM017_02180	20NTM058_00869	20NTM062_02870	20NTM121_01879	21NTM074_00216	22NTM124_01630	23NTM055_03858	DSM44998_04284	JCM16018_00175
groL1		60 kDa chaperonin 1	9	16NTM017_03299	20NTM058_01623	20NTM062_02118	20NTM121_02622	21NTM074_03693	22NTM124_00886	23NTM055_02614	DSM44998_03544	JCM16018_04566
bpa		Bacterial proteasome activator	9	16NTM017_00681	20NTM058_04603	20NTM062_04493	20NTM121_03673	21NTM074_03440	22NTM124_00126	23NTM055_03403	DSM44998_02750	JCM16018_03774
group_410		hypothetical protein	9	16NTM017_00130	20NTM058_02672	20NTM062_01604	20NTM121_03212	21NTM074_04346	22NTM124_03052	23NTM055_00459	DSM44998_02162	JCM16018_03185
group_4100		hypothetical protein	9	16NTM017_03765	20NTM058_01143	20NTM062_02596	20NTM121_02152	21NTM074_04158	22NTM124_01352	23NTM055_03580	DSM44998_04008	JCM16018_05031
mkl		putative ribonucleotide transport ATP-binding protein mkl	9	16NTM017_03522	20NTM058_01398	20NTM062_02342	20NTM121_02394	21NTM074_03916	22NTM124_01111	23NTM055_02390	DSM44998_03768	JCM16018_04790
group_4102		hypothetical protein	9	16NTM017_03712	20NTM058_01206	20NTM062_02533	20NTM121_02205	21NTM074_04108	22NTM124_01302	23NTM055_03530	DSM44998_03958	JCM16018_04981
nuoN		NADH-quinone oxidoreductase subunit N	9	16NTM017_02183	20NTM058_00872	20NTM062_02867	20NTM121_01882	21NTM074_00213	22NTM124_01627	23NTM055_03855	DSM44998_04281	JCM16018_00172
bfr		Bacterioferritin	9	16NTM017_04573	20NTM058_03181	20NTM062_04250	20NTM121_04871	21NTM074_02710	22NTM124_04431	23NTM055_02138	DSM44998_00434	JCM16018_01459
mcbR_1		HTH-type transcriptional regulator McbR	9	16NTM017_02839	20NTM058_01992	20NTM062_00924	20NTM121_00551	21NTM074_01393	22NTM124_04633	23NTM055_01226	DSM44998_01382	JCM16018_02407
gcvH		Glycine cleavage system H protein	9	16NTM017_04628	20NTM058_03126	20NTM062_04305	20NTM121_04926	21NTM074_02765	22NTM124_04489	23NTM055_02196	DSM44998_00379	JCM16018_01404
group_4107		hypothetical protein	9	16NTM017_05102	20NTM058_03746	20NTM062_00538	20NTM121_00911	21NTM074_04924	22NTM124_02826	23NTM055_00685	DSM44998_01935	JCM16018_02959
group_4108		hypothetical protein	9	16NTM017_00854	20NTM058_04449	20NTM062_04647	20NTM121_03502	21NTM074_03265	22NTM124_00297	23NTM055_03232	DSM44998_02924	JCM16018_03948
fabR		HTH-type transcriptional repressor FabR	9	16NTM017_01075	20NTM058_04767	20NTM062_04871	20NTM121_04174	21NTM074_03045	22NTM124_00511	23NTM055_03018	DSM44998_03145	JCM16018_04168
group_411		Carnitine monooxygenase oxygenase subunit	9	16NTM017_00131	20NTM058_02673	20NTM062_01605	20NTM121_03211	21NTM074_04347	22NTM124_03053	23NTM055_00458	DSM44998_02163	JCM16018_03186
group_4110		putative HTH-type transcriptional regulator	9	16NTM017_02593	20NTM058_02238	20NTM062_01170	20NTM121_00308	21NTM074_01638	22NTM124_02479	23NTM055_01033	DSM44998_01582	JCM16018_02607
sufC		Vegetative protein 296	9	16NTM017_01436	20NTM058_00099	20NTM062_03640	20NTM121_01132	21NTM074_00976	22NTM124_02381	23NTM055_04605	DSM44998_05021	JCM16018_00913
araQ_2		L-arabinose transport system permease protein AraQ	9	16NTM017_04074	20NTM058_03409	20NTM062_04022	20NTM121_03835	21NTM074_02507	22NTM124_04229	23NTM055_01936	DSM44998_00679	JCM16018_01703
mraY		Phospho-N-acetylmuramoyl-pentapeptide-transferase	9	16NTM017_03941	20NTM058_03546	20NTM062_03885	20NTM121_03968	21NTM074_02377	22NTM124_04895	23NTM055_01805	DSM44998_00810	JCM16018_01834
group_4114		hypothetical protein	9	16NTM017_01710	20NTM058_00374	20NTM062_03365	20NTM121_01407	21NTM074_00701	22NTM124_02107	23NTM055_04332	DSM44998_04754	JCM16018_00646
group_4115	betI_6	HTH-type transcriptional regulator BetI	9	16NTM017_01308	20NTM058_05000	20NTM062_05104	20NTM121_04406	21NTM074_02812	22NTM124_00737	23NTM055_02792	DSM44998_03379	JCM16018_04401
aspC_2		putative aspartate aminotransferase	9	16NTM017_03182	20NTM058_05444	20NTM062_02001	20NTM121_02739	21NTM074_03575	22NTM124_00769	23NTM055_02760	DSM44998_03427	JCM16018_04448
nusA		Transcription termination/antitermination protein NusA	9	16NTM017_01822	20NTM058_00509	20NTM062_03230	20NTM121_01519	21NTM074_00589	22NTM124_01995	23NTM055_04220	DSM44998_04643	JCM16018_00535
group_4118		hypothetical protein	9	16NTM017_02571	20NTM058_02260	20NTM062_01192	20NTM121_00285	21NTM074_01660	22NTM124_02501	23NTM055_01011	DSM44998_01604	JCM16018_02629
group_4119		putative acyl-CoA dehydrogenase fadE25	9	16NTM017_03820	20NTM058_01088	20NTM062_02651	20NTM121_02097	21NTM074_04213	22NTM124_01405	23NTM055_03633	DSM44998_04064	JCM16018_05087
group_412		hypothetical protein	9	16NTM017_00136	20NTM058_02678	20NTM062_01610	20NTM121_03206	21NTM074_04352	22NTM124_03058	23NTM055_00453	DSM44998_02168	JCM16018_03191
fabG3_2		3-alpha-(or 20-beta)-hydroxysteroid dehydrogenase	9	16NTM017_01113	20NTM058_04805	20NTM062_04909	20NTM121_04212	21NTM074_03007	22NTM124_00549	23NTM055_02980	DSM44998_03183	JCM16018_04206
group_4121		hypothetical protein	9	16NTM017_01846	20NTM058_00533	20NTM062_03206	20NTM121_01543	21NTM074_00565	22NTM124_01971	23NTM055_04196	DSM44998_04619	JCM16018_00510
rpsK		30S ribosomal protein S11	9	16NTM017_03642	20NTM058_01276	20NTM062_02463	20NTM121_02275	21NTM074_04036	22NTM124_01229	23NTM055_02271	DSM44998_03888	JCM16018_04911
glnA2		Glutamine synthetase	9	16NTM017_03871	20NTM058_03614	20NTM062_03816	20NTM121_04037	21NTM074_02307	22NTM124_04812	23NTM055_01736	DSM44998_00879	JCM16018_01904
mlaE_1		Intermembrane phospholipid transport system permease protein MlaE	9	16NTM017_00091	20NTM058_02633	20NTM062_01565	20NTM121_03251	21NTM074_04307	22NTM124_03013	23NTM055_00498	DSM44998_02123	JCM16018_03145
group_4125		hypothetical protein	9	16NTM017_05400	20NTM058_01069	20NTM062_02670	20NTM121_02077	21NTM074_00016	22NTM124_01424	23NTM055_03652	DSM44998_04083	JCM16018_05106
group_4126		hypothetical protein	9	16NTM017_00156	20NTM058_02698	20NTM062_01630	20NTM121_03186	21NTM074_04372	22NTM124_03078	23NTM055_00433	DSM44998_02188	JCM16018_03211
kstR2_4		HTH-type transcriptional repressor KstR2	9	16NTM017_01110	20NTM058_04802	20NTM062_04906	20NTM121_04209	21NTM074_03010	22NTM124_00546	23NTM055_02983	DSM44998_03180	JCM16018_04203
esxR		ESAT-6-like protein EsxR	9	16NTM017_01294	20NTM058_04986	20NTM062_05090	20NTM121_04392	21NTM074_02826	22NTM124_00723	23NTM055_02806	DSM44998_03365	JCM16018_04387
scpB		Segregation and condensation protein B	9	16NTM017_04833	20NTM058_05191	20NTM062_05154	20NTM121_04958	21NTM074_04980	22NTM124_03682	23NTM055_04866	DSM44998_00147	JCM16018_01186
group_413	fabG_6	3-oxoacyl-[acyl-carrier-protein] reductase FabG	9	16NTM017_00142	20NTM058_02684	20NTM062_01616	20NTM121_03200	21NTM074_04358	22NTM124_03064	23NTM055_00447	DSM44998_02174	JCM16018_03197
ppm1_3		Bifunctional apolipoprotein N-acyltransferase/polyprenol monophosphomannose synthase	9	16NTM017_04039	20NTM058_03444	20NTM062_03987	20NTM121_03870	21NTM074_02472	22NTM124_04194	23NTM055_01901	DSM44998_00714	JCM16018_01738
group_4131		putative protein	9	16NTM017_02818	20NTM058_02013	20NTM062_00945	20NTM121_00530	21NTM074_01414	22NTM124_04653	23NTM055_01206	DSM44998_01403	JCM16018_02428
group_4132		hypothetical protein	9	16NTM017_01272	20NTM058_04964	20NTM062_05068	20NTM121_04370	21NTM074_02848	22NTM124_00702	23NTM055_02827	DSM44998_03343	JCM16018_04365
rpsS		30S ribosomal protein S19	9	16NTM017_03559	20NTM058_01361	20NTM062_02379	20NTM121_02357	21NTM074_03953	22NTM124_01148	23NTM055_02353	DSM44998_03805	JCM16018_04827
group_4134		hypothetical protein	9	16NTM017_00137	20NTM058_02679	20NTM062_01611	20NTM121_03205	21NTM074_04353	22NTM124_03059	23NTM055_00452	DSM44998_02169	JCM16018_03192
group_4135		hypothetical protein	9	16NTM017_02498	20NTM058_02332	20NTM062_01264	20NTM121_00212	21NTM074_01731	22NTM124_02572	23NTM055_00940	DSM44998_01677	JCM16018_02702
cspA_2		putative cold shock protein A	9	16NTM017_00480	20NTM058_03008	20NTM062_01940	20NTM121_02875	21NTM074_05395	22NTM124_03415	23NTM055_00095	DSM44998_02515	JCM16018_03539
group_4137		hypothetical protein	9	16NTM017_04911	20NTM058_04174	20NTM062_00110	20NTM121_05404	21NTM074_02114	22NTM124_04059	23NTM055_01554	DSM44998_01072	JCM16018_02097
group_4138		putative protein	9	16NTM017_01253	20NTM058_04945	20NTM062_05049	20NTM121_04351	21NTM074_02867	22NTM124_00682	23NTM055_02847	DSM44998_03324	JCM16018_04346
frr		Ribosome-recycling factor	9	16NTM017_01874	20NTM058_00562	20NTM062_03177	20NTM121_01571	21NTM074_00537	22NTM124_01944	23NTM055_04169	DSM44998_04591	JCM16018_00482
frc_4		Formyl-CoA:oxalate CoA-transferase	9	16NTM017_00143	20NTM058_02685	20NTM062_01617	20NTM121_03199	21NTM074_04359	22NTM124_03065	23NTM055_00446	DSM44998_02175	JCM16018_03198
metK		S-adenosylmethionine synthase	9	16NTM017_01498	20NTM058_00161	20NTM062_03578	20NTM121_01194	21NTM074_00914	22NTM124_02319	23NTM055_04543	DSM44998_04959	JCM16018_00851
greA_1		Transcription elongation factor GreA	9	16NTM017_02485	20NTM058_02345	20NTM062_01277	20NTM121_00199	21NTM074_01744	22NTM124_02585	23NTM055_00927	DSM44998_01690	JCM16018_02715
secG		putative protein-export membrane protein SecG	9	16NTM017_01457	20NTM058_00120	20NTM062_03619	20NTM121_01153	21NTM074_00955	22NTM124_02359	23NTM055_04583	DSM44998_05000	JCM16018_00892
group_4143		hypothetical protein	9	16NTM017_01733	20NTM058_00397	20NTM062_03342	20NTM121_01430	21NTM074_00678	22NTM124_02085	23NTM055_04310	DSM44998_04732	JCM16018_00624
group_4144		putative protein	9	16NTM017_01896	20NTM058_00584	20NTM062_03155	20NTM121_01593	21NTM074_00501	22NTM124_01919	23NTM055_04144	DSM44998_04569	JCM16018_00460
group_4145		hypothetical protein	9	16NTM017_02283	20NTM058_00972	20NTM062_02767	20NTM121_01982	21NTM074_00113	22NTM124_01533	23NTM055_03761	DSM44998_04180	JCM16018_00072
rplL		50S ribosomal protein L7/L12	9	16NTM017_03519	20NTM058_01401	20NTM062_02339	20NTM121_02397	21NTM074_03913	22NTM124_01108	23NTM055_02393	DSM44998_03765	JCM16018_04787
group_4147		hypothetical protein	9	16NTM017_00041	20NTM058_02583	20NTM062_01515	20NTM121_03301	21NTM074_04257	22NTM124_02964	23NTM055_00547	DSM44998_02073	JCM16018_03095
group_4148		hypothetical protein	9	16NTM017_01693	20NTM058_00357	20NTM062_03382	20NTM121_01390	21NTM074_00718	22NTM124_02125	23NTM055_04350	DSM44998_04771	JCM16018_00663
rplB		50S ribosomal protein L2	9	16NTM017_03558	20NTM058_01362	20NTM062_02378	20NTM121_02358	21NTM074_03952	22NTM124_01147	23NTM055_02354	DSM44998_03804	JCM16018_04826
group_415		hypothetical protein	9	16NTM017_00150	20NTM058_02692	20NTM062_01624	20NTM121_03192	21NTM074_04366	22NTM124_03072	23NTM055_00439	DSM44998_02182	JCM16018_03205
espR		Nucleoid-associated protein EspR	9	16NTM017_00748	20NTM058_04536	20NTM062_04560	20NTM121_03606	21NTM074_03371	22NTM124_00191	23NTM055_03338	DSM44998_02818	JCM16018_03842
group_4151		hypothetical protein	9	16NTM017_01318	20NTM058_05010	20NTM062_05114	20NTM121_04416	21NTM074_02802	22NTM124_00747	23NTM055_02782	DSM44998_03389	JCM16018_04411
group_4152		hypothetical protein	9	16NTM017_04101	20NTM058_03382	20NTM062_04049	20NTM121_03808	21NTM074_02534	22NTM124_04256	23NTM055_01963	DSM44998_00652	JCM16018_01677
coxS_2		Carbon monoxide dehydrogenase small chain	9	16NTM017_03212	20NTM058_05414	20NTM062_02031	20NTM121_02709	21NTM074_03606	22NTM124_00799	23NTM055_02700	DSM44998_03457	JCM16018_04479
glbO		Group 2 truncated hemoglobin GlbO	9	16NTM017_02972	20NTM058_01862	20NTM062_00794	20NTM121_00684	21NTM074_01260	22NTM124_03862	23NTM055_01357	DSM44998_01250	JCM16018_02275
whiB6		putative transcriptional regulator WhiB6	9	16NTM017_00767	20NTM058_04517	20NTM062_04579	20NTM121_03587	21NTM074_03352	22NTM124_00210	23NTM055_03319	DSM44998_02837	JCM16018_03861
group_4156		hypothetical protein	9	16NTM017_03905	20NTM058_03581	20NTM062_03850	20NTM121_04004	21NTM074_02341	22NTM124_04845	23NTM055_01769	DSM44998_00846	JCM16018_01870
rpsC		30S ribosomal protein S3	9	16NTM017_03561	20NTM058_01359	20NTM062_02381	20NTM121_02355	21NTM074_03955	22NTM124_01150	23NTM055_02351	DSM44998_03807	JCM16018_04829
infA		Translation initiation factor IF-1	9	16NTM017_03639	20NTM058_01279	20NTM062_02461	20NTM121_02277	21NTM074_04033	22NTM124_01226	23NTM055_02274	DSM44998_03886	JCM16018_04908
group_4159		hypothetical protein	9	16NTM017_00472	20NTM058_03000	20NTM062_01932	20NTM121_02883	21NTM074_05403	22NTM124_03407	23NTM055_00103	DSM44998_02507	JCM16018_03531
carC_2		2-hydroxy-6-oxo-6-(2'-aminophenyl)hexa-2,4-dienoic acid hydrolase	9	16NTM017_00155	20NTM058_02697	20NTM062_01629	20NTM121_03187	21NTM074_04371	22NTM124_03077	23NTM055_00434	DSM44998_02187	JCM16018_03210
group_4160		hypothetical protein	9	16NTM017_00323	20NTM058_02852	20NTM062_01784	20NTM121_03032	21NTM074_04534	22NTM124_03236	23NTM055_00274	DSM44998_02360	JCM16018_03383
group_4161		hypothetical protein	9	16NTM017_01213	20NTM058_04904	20NTM062_05008	20NTM121_04311	21NTM074_02908	22NTM124_00644	23NTM055_02885	DSM44998_03283	JCM16018_04305
group_4162		hypothetical protein	9	16NTM017_01724	20NTM058_00388	20NTM062_03351	20NTM121_01421	21NTM074_00687	22NTM124_02093	23NTM055_04318	DSM44998_04740	JCM16018_00632
group_4163		hypothetical protein	9	16NTM017_02402	20NTM058_02426	20NTM062_01358	20NTM121_00118	21NTM074_01825	22NTM124_02667	23NTM055_00846	DSM44998_01772	JCM16018_02796
dprE2		Decaprenylphosphoryl-2-keto-beta-D-erythro-pentose reductase	9	16NTM017_00692	20NTM058_04592	20NTM062_04504	20NTM121_03662	21NTM074_03429	22NTM124_00137	23NTM055_03392	DSM44998_02761	JCM16018_03785
rimJ		[Ribosomal protein S5]-alanine N-acetyltransferase	9	16NTM017_02346	20NTM058_02482	20NTM062_01414	20NTM121_00062	21NTM074_01879	22NTM124_02722	23NTM055_00790	DSM44998_01827	JCM16018_02851
echA8_11		putative enoyl-CoA hydratase echA8	9	16NTM017_01654	20NTM058_00317	20NTM062_03422	20NTM121_01350	21NTM074_00759	22NTM124_02164	23NTM055_04389	DSM44998_04803	JCM16018_00695
group_4167		hypothetical protein	9	16NTM017_02339	20NTM058_02489	20NTM062_01421	20NTM121_00055	21NTM074_01886	22NTM124_02729	23NTM055_00783	DSM44998_01834	JCM16018_02858
group_4168		PE family protein PE13	9	16NTM017_04655	20NTM058_05490	20NTM062_05502	20NTM121_04953	21NTM074_05468	22NTM124_04516	23NTM055_02223	DSM44998_00351	JCM16018_01377
group_4169		hypothetical protein	9	16NTM017_03545	20NTM058_01375	20NTM062_02365	20NTM121_02371	21NTM074_03939	22NTM124_01134	23NTM055_02367	DSM44998_03791	JCM16018_04813
narS		putative sensor histidine kinase NarS	9	16NTM017_00165	20NTM058_02707	20NTM062_01639	20NTM121_03177	21NTM074_04381	22NTM124_03087	23NTM055_00424	DSM44998_02197	JCM16018_03220
group_4170		hypothetical protein	9	16NTM017_02924	20NTM058_01910	20NTM062_00842	20NTM121_00636	21NTM074_01308	22NTM124_04554	23NTM055_01305	DSM44998_01298	JCM16018_02323
group_4171		hypothetical protein	9	16NTM017_00049	20NTM058_02591	20NTM062_01523	20NTM121_03293	21NTM074_04265	22NTM124_02972	23NTM055_00539	DSM44998_02081	JCM16018_03103
group_4172		putative protein	9	16NTM017_03688	20NTM058_01230	20NTM062_02509	20NTM121_02229	21NTM074_04083	22NTM124_01278	23NTM055_03506	DSM44998_03934	JCM16018_04957
rpsH		30S ribosomal protein S8	9	16NTM017_03581	20NTM058_01339	20NTM062_02401	20NTM121_02335	21NTM074_03975	22NTM124_01169	23NTM055_02331	DSM44998_03828	JCM16018_04850
group_4174		hypothetical protein	9	16NTM017_05270	20NTM058_05334	20NTM062_05438	20NTM121_05176	21NTM074_05262	22NTM124_03545	23NTM055_04729	DSM44998_00309	JCM16018_01336
group_4175		Putative peptide transport permease protein	9	16NTM017_02753	20NTM058_02078	20NTM062_01010	20NTM121_00466	21NTM074_01478	22NTM124_04719	23NTM055_01140	DSM44998_01467	JCM16018_02492
group_4176		hypothetical protein	9	16NTM017_00236	20NTM058_02765	20NTM062_01697	20NTM121_03119	21NTM074_04444	22NTM124_03153	23NTM055_00357	DSM44998_02274	JCM16018_03297
group_4177		hypothetical protein	9	16NTM017_04549	20NTM058_03205	20NTM062_04226	20NTM121_04847	21NTM074_02684	22NTM124_04406	23NTM055_02113	DSM44998_00458	JCM16018_01483
group_4178		hypothetical protein	9	16NTM017_01903	20NTM058_00591	20NTM062_03148	20NTM121_01600	21NTM074_00494	22NTM124_01912	23NTM055_04137	DSM44998_04562	JCM16018_00453
ribBA_1		Riboflavin biosynthesis protein RibBA	9	16NTM017_01482	20NTM058_00145	20NTM062_03594	20NTM121_01178	21NTM074_00930	22NTM124_02334	23NTM055_04558	DSM44998_04975	JCM16018_00867
pip		Proline iminopeptidase	9	16NTM017_00170	20NTM058_02712	20NTM062_01644	20NTM121_03172	21NTM074_04386	22NTM124_03092	23NTM055_00419	DSM44998_02202	JCM16018_03225
narX		Nitrate reductase-like protein NarX	9	16NTM017_02590	20NTM058_02241	20NTM062_01173	20NTM121_00305	21NTM074_01641	22NTM124_02482	23NTM055_01030	DSM44998_01585	JCM16018_02610
group_4181		putative protein	9	16NTM017_04567	20NTM058_03187	20NTM062_04244	20NTM121_04865	21NTM074_02703	22NTM124_04425	23NTM055_02132	DSM44998_00440	JCM16018_01465
group_4182		hypothetical protein	9	16NTM017_04059	20NTM058_03424	20NTM062_04007	20NTM121_03850	21NTM074_02492	22NTM124_04214	23NTM055_01921	DSM44998_00694	JCM16018_01718
group_4183		hypothetical protein	9	16NTM017_01144	20NTM058_04836	20NTM062_04940	20NTM121_04243	21NTM074_02976	22NTM124_00577	23NTM055_02952	DSM44998_03214	JCM16018_04237
group_4184		hypothetical protein	9	16NTM017_00728	20NTM058_04556	20NTM062_04540	20NTM121_03626	21NTM074_03391	22NTM124_00172	23NTM055_03357	DSM44998_02799	JCM16018_03823
group_4185		Putative diacyglycerol O-acyltransferase	9	16NTM017_02960	20NTM058_01874	20NTM062_00806	20NTM121_00672	21NTM074_01272	22NTM124_03850	23NTM055_01345	DSM44998_01262	JCM16018_02287
ywrD		Glutathione hydrolase-like YwrD proenzyme	9	16NTM017_00270	20NTM058_02799	20NTM062_01731	20NTM121_03085	21NTM074_04478	22NTM124_03184	23NTM055_00326	DSM44998_02308	JCM16018_03331
group_4187		hypothetical protein	9	16NTM017_00611	20NTM058_04673	20NTM062_04423	20NTM121_03743	21NTM074_03516	22NTM124_00037	23NTM055_03474	DSM44998_02645	JCM16018_03669
group_4188		hypothetical protein	9	16NTM017_02338	20NTM058_02490	20NTM062_01422	20NTM121_00054	21NTM074_01887	22NTM124_02730	23NTM055_00782	DSM44998_01835	JCM16018_02859
mprA_1		Response regulator MprA	9	16NTM017_01406	20NTM058_00069	20NTM062_03670	20NTM121_01102	21NTM074_01006	22NTM124_02409	23NTM055_04633	DSM44998_05052	JCM16018_00944
group_419	caiA_6	hypothetical protein	9	16NTM017_00173	20NTM058_02715	20NTM062_01647	20NTM121_03169	21NTM074_04389	22NTM124_03095	23NTM055_00416	DSM44998_02205	JCM16018_03228
gltB		Glutamate synthase [NADPH] large chain	9	16NTM017_00762	20NTM058_04522	20NTM062_04574	20NTM121_03592	21NTM074_03357	22NTM124_00205	23NTM055_03324	DSM44998_02832	JCM16018_03856
group_4191		hypothetical protein	9	16NTM017_00070	20NTM058_02612	20NTM062_01544	20NTM121_03272	21NTM074_04286	22NTM124_02992	23NTM055_00519	DSM44998_02102	JCM16018_03124
group_4192		hypothetical protein	9	16NTM017_04958	20NTM058_04220	20NTM062_00064	20NTM121_05357	21NTM074_02167	22NTM124_04106	23NTM055_01600	DSM44998_01025	JCM16018_02050
group_4193		hypothetical protein	9	16NTM017_00314	20NTM058_02843	20NTM062_01775	20NTM121_03041	21NTM074_04525	22NTM124_03227	23NTM055_00283	DSM44998_02351	JCM16018_03374
rutB_2		Peroxyureidoacrylate/ureidoacrylate amidohydrolase RutB	9	16NTM017_02868	20NTM058_01963	20NTM062_00895	20NTM121_00580	21NTM074_01363	22NTM124_04606	23NTM055_01253	DSM44998_01353	JCM16018_02378
group_4195		putative protein	9	16NTM017_00073	20NTM058_02615	20NTM062_01547	20NTM121_03269	21NTM074_04289	22NTM124_02995	23NTM055_00516	DSM44998_02105	JCM16018_03127
tkt		Transketolase	9	16NTM017_01449	20NTM058_00112	20NTM062_03627	20NTM121_01145	21NTM074_00963	22NTM124_02367	23NTM055_04591	DSM44998_05008	JCM16018_00900
eccC5_2		ESX-5 secretion system protein EccC5	9	16NTM017_05236	20NTM058_05369	20NTM062_05473	20NTM121_05141	21NTM074_05296	22NTM124_03512	23NTM055_04696	DSM44998_00342	JCM16018_01369
hpt		Hypoxanthine-guanine phosphoribosyltransferase	9	16NTM017_00463	20NTM058_02991	20NTM062_01923	20NTM121_02892	21NTM074_05412	22NTM124_03398	23NTM055_00112	DSM44998_02498	JCM16018_03522
group_4199		hypothetical protein	9	16NTM017_02744	20NTM058_02087	20NTM062_01019	20NTM121_00457	21NTM074_01487	22NTM124_04728	23NTM055_01131	DSM44998_01476	JCM16018_02501
group_42		hypothetical protein	9	16NTM017_03667	20NTM058_01251	20NTM062_02488	20NTM121_02250	21NTM074_04062	22NTM124_01254	23NTM055_02246	DSM44998_03913	JCM16018_04936
group_420	lcfB_9	Long-chain-fatty-acid--CoA ligase	9	16NTM017_00174	20NTM058_02716	20NTM062_01648	20NTM121_03168	21NTM074_04390	22NTM124_03096	23NTM055_00415	DSM44998_02206	JCM16018_03229
dapA_2		4-hydroxy-tetrahydrodipicolinate synthase	9	16NTM017_02851	20NTM058_01980	20NTM062_00912	20NTM121_00563	21NTM074_01381	22NTM124_04621	23NTM055_01238	DSM44998_01370	JCM16018_02395
group_4201		hypothetical protein	9	16NTM017_03216	20NTM058_05410	20NTM062_02035	20NTM121_02705	21NTM074_03610	22NTM124_00803	23NTM055_02696	DSM44998_03461	JCM16018_04483
ftsQ		Cell division protein FtsQ	9	16NTM017_03946	20NTM058_03541	20NTM062_03890	20NTM121_03963	21NTM074_02382	22NTM124_04890	23NTM055_01810	DSM44998_00805	JCM16018_01829
group_4203		hypothetical protein	9	16NTM017_01094	20NTM058_04786	20NTM062_04890	20NTM121_04193	21NTM074_03026	22NTM124_00530	23NTM055_02999	DSM44998_03164	JCM16018_04187
group_4204		hypothetical protein	9	16NTM017_02520	20NTM058_02312	20NTM062_01244	20NTM121_00234	21NTM074_01711	22NTM124_02552	23NTM055_00960	DSM44998_01655	JCM16018_02680
chp2		Diacyltrehalose acyltransferase Chp2	9	16NTM017_03032	20NTM058_01802	20NTM062_00734	20NTM121_00744	21NTM074_01200	22NTM124_03923	23NTM055_01418	DSM44998_01190	JCM16018_02215
eccE2		ESX-2 secretion system protein EccE2	9	16NTM017_00798	20NTM058_04505	20NTM062_04591	20NTM121_03558	21NTM074_03321	22NTM124_00240	23NTM055_03289	DSM44998_02868	JCM16018_03892
group_4207		hypothetical protein	9	16NTM017_00035	20NTM058_02577	20NTM062_01509	20NTM121_03307	21NTM074_04251	22NTM124_02958	23NTM055_00553	DSM44998_02067	JCM16018_03089
group_4208		hypothetical protein	9	16NTM017_00741	20NTM058_04543	20NTM062_04553	20NTM121_03613	21NTM074_03378	22NTM124_00184	23NTM055_03345	DSM44998_02811	JCM16018_03835
phnR		Putative transcriptional regulator of 2-aminoethylphosphonate degradation operons	9	16NTM017_01030	20NTM058_04723	20NTM062_04827	20NTM121_04129	21NTM074_03089	22NTM124_00469	23NTM055_03060	DSM44998_03101	JCM16018_04124
hmp_2		3-ketosteroid-9-alpha-monooxygenase, ferredoxin reductase component	9	16NTM017_00175	20NTM058_02717	20NTM062_01649	20NTM121_03167	21NTM074_04391	22NTM124_03097	23NTM055_00414	DSM44998_02207	JCM16018_03230
pyrF		Orotidine 5'-phosphate decarboxylase	9	16NTM017_01504	20NTM058_00167	20NTM062_03572	20NTM121_01200	21NTM074_00908	22NTM124_02313	23NTM055_04537	DSM44998_04953	JCM16018_00845
eccB5		ESX-5 secretion system ATPase EccB5	9	16NTM017_05237	20NTM058_05368	20NTM062_05472	20NTM121_05142	21NTM074_05295	22NTM124_03513	23NTM055_04697	DSM44998_00341	JCM16018_01368
group_4212		hypothetical protein	9	16NTM017_00531	20NTM058_03059	20NTM062_04344	20NTM121_02824	21NTM074_05344	22NTM124_03466	23NTM055_00044	DSM44998_02566	JCM16018_03590
rplY		50S ribosomal protein L25	9	16NTM017_02412	20NTM058_02418	20NTM062_01350	20NTM121_00126	21NTM074_01817	22NTM124_02659	23NTM055_00854	DSM44998_01764	JCM16018_02788
hypB		Hydrogenase maturation factor HypB	9	16NTM017_01839	20NTM058_00526	20NTM062_03213	20NTM121_01536	21NTM074_00572	22NTM124_01978	23NTM055_04203	DSM44998_04626	JCM16018_00518
group_4215		Carnitine monooxygenase oxygenase subunit	9	16NTM017_01033	20NTM058_04726	20NTM062_04830	20NTM121_04132	21NTM074_03086	22NTM124_00472	23NTM055_03057	DSM44998_03104	JCM16018_04127
group_4216		hypothetical protein	9	16NTM017_00638	20NTM058_04646	20NTM062_04450	20NTM121_03716	21NTM074_03483	22NTM124_00083	23NTM055_03446	DSM44998_02672	JCM16018_03696
hom		Homoserine dehydrogenase	9	16NTM017_02776	20NTM058_02055	20NTM062_00987	20NTM121_00489	21NTM074_01455	22NTM124_04697	23NTM055_01162	DSM44998_01444	JCM16018_02469
lprG		Lipoarabinomannan carrier protein LprG	9	16NTM017_01485	20NTM058_00148	20NTM062_03591	20NTM121_01181	21NTM074_00927	22NTM124_02332	23NTM055_04556	DSM44998_04972	JCM16018_00864
group_4219		ABC transporter ATP-binding/permease protein	9	16NTM017_03728	20NTM058_01180	20NTM062_02559	20NTM121_02189	21NTM074_04121	22NTM124_01315	23NTM055_03543	DSM44998_03971	JCM16018_04994
group_422		hypothetical protein	9	16NTM017_00176	20NTM058_02718	20NTM062_01650	20NTM121_03166	21NTM074_04392	22NTM124_03098	23NTM055_00413	DSM44998_02208	JCM16018_03231
group_4220		hypothetical protein	9	16NTM017_02050	20NTM058_00738	20NTM062_03001	20NTM121_01747	21NTM074_00347	22NTM124_01762	23NTM055_03988	DSM44998_04415	JCM16018_00306
group_4221		hypothetical protein	9	16NTM017_05511	20NTM058_05213	20NTM062_05132	20NTM121_05494	21NTM074_05434	22NTM124_03661	23NTM055_04845	DSM44998_00178	JCM16018_01218
group_4222		Long-chain-fatty-acid--AMP ligase FadD32	9	16NTM017_00706	20NTM058_04578	20NTM062_04518	20NTM121_03648	21NTM074_03413	22NTM124_00150	23NTM055_03379	DSM44998_02777	JCM16018_03801
group_4223		putative enoyl-CoA hydratase echA12	9	16NTM017_01428	20NTM058_00091	20NTM062_03648	20NTM121_01124	21NTM074_00984	22NTM124_02389	23NTM055_04613	DSM44998_05029	JCM16018_00921
esxD		ESAT-6-like protein EsxD	9	16NTM017_00804	20NTM058_04499	20NTM062_04597	20NTM121_03552	21NTM074_03315	22NTM124_00246	23NTM055_03283	DSM44998_02874	JCM16018_03898
ppc		Phosphoenolpyruvate carboxylase	9	16NTM017_01456	20NTM058_00119	20NTM062_03620	20NTM121_01152	21NTM074_00956	22NTM124_02360	23NTM055_04584	DSM44998_05001	JCM16018_00893
group_4226		hypothetical protein	9	16NTM017_00017	20NTM058_02559	20NTM062_01491	20NTM121_03325	21NTM074_04233	22NTM124_02940	23NTM055_00571	DSM44998_02049	JCM16018_03071
group_4227		hypothetical protein	9	16NTM017_03937	20NTM058_03550	20NTM062_03881	20NTM121_03972	21NTM074_02373	22NTM124_04899	23NTM055_01801	DSM44998_00814	JCM16018_01838
bfmBAB		2-oxoisovalerate dehydrogenase subunit beta	9	16NTM017_02253	20NTM058_00942	20NTM062_02797	20NTM121_01952	21NTM074_00143	22NTM124_01563	23NTM055_03791	DSM44998_04211	JCM16018_00102
group_4229		putative protein	9	16NTM017_04009	20NTM058_03478	20NTM062_03953	20NTM121_03900	21NTM074_02444	22NTM124_05028	23NTM055_01872	DSM44998_00743	JCM16018_01767
yfdE_2		Acetyl-CoA:oxalate CoA-transferase	9	16NTM017_00180	20NTM058_02722	20NTM062_01654	20NTM121_03162	21NTM074_04396	22NTM124_03100	23NTM055_00411	DSM44998_02212	JCM16018_03235
group_4230		hypothetical protein	9	16NTM017_03756	20NTM058_01152	20NTM062_02587	20NTM121_02161	21NTM074_04149	22NTM124_01343	23NTM055_03571	DSM44998_03999	JCM16018_05022
group_4231		Methylmalonyl-CoA carboxyltransferase 12S subunit	9	16NTM017_02874	20NTM058_01957	20NTM062_00889	20NTM121_00586	21NTM074_01357	22NTM124_04600	23NTM055_01259	DSM44998_01347	JCM16018_02372
aes_4		Acetyl esterase	9	16NTM017_05323	20NTM058_05280	20NTM062_05384	20NTM121_05233	21NTM074_05207	22NTM124_03594	23NTM055_04778	DSM44998_00257	JCM16018_01284
group_4233		hypothetical protein	9	16NTM017_01763	20NTM058_00427	20NTM062_03312	20NTM121_01460	21NTM074_00648	22NTM124_02055	23NTM055_04280	DSM44998_04702	JCM16018_00594
group_4234		hypothetical protein	9	16NTM017_00749	20NTM058_04535	20NTM062_04561	20NTM121_03605	21NTM074_03370	22NTM124_00192	23NTM055_03337	DSM44998_02819	JCM16018_03843
group_4235		hypothetical protein	9	16NTM017_01326	20NTM058_05018	20NTM062_05122	20NTM121_04424	21NTM074_02794	22NTM124_00755	23NTM055_02774	DSM44998_03397	JCM16018_04419
parB		putative chromosome-partitioning protein ParB	9	16NTM017_00915	20NTM058_04388	20NTM062_04708	20NTM121_03442	21NTM074_03203	22NTM124_00358	23NTM055_03171	DSM44998_02986	JCM16018_04010
thrC		Threonine synthase	9	16NTM017_02777	20NTM058_02054	20NTM062_00986	20NTM121_00490	21NTM074_01454	22NTM124_04696	23NTM055_01163	DSM44998_01443	JCM16018_02468
group_4238		Putative oxidoreductase	9	16NTM017_04607	20NTM058_03147	20NTM062_04284	20NTM121_04905	21NTM074_02744	22NTM124_04468	23NTM055_02175	DSM44998_00400	JCM16018_01425
group_4239		Biotinylated protein TB7.3	9	16NTM017_05453	20NTM058_01015	20NTM062_02724	20NTM121_02024	21NTM074_00070	22NTM124_01479	23NTM055_03707	DSM44998_04137	JCM16018_00029
COQ5_4		2-methoxy-6-polyprenyl-1,4-benzoquinol methylase, mitochondrial	9	16NTM017_00184	20NTM058_02726	20NTM062_01658	20NTM121_03158	21NTM074_04400	22NTM124_03104	23NTM055_00407	DSM44998_02216	JCM16018_03239
group_4241		hypothetical protein	9	16NTM017_04047	20NTM058_03436	20NTM062_03995	20NTM121_03862	21NTM074_02480	22NTM124_04202	23NTM055_01909	DSM44998_00706	JCM16018_01730
group_4242		Ferredoxin--NADP reductase	9	16NTM017_03638	20NTM058_01280	20NTM062_02460	20NTM121_02278	21NTM074_04032	22NTM124_01225	23NTM055_02275	DSM44998_03885	JCM16018_04907
rsmH		Ribosomal RNA small subunit methyltransferase H	9	16NTM017_03936	20NTM058_03551	20NTM062_03880	20NTM121_03973	21NTM074_02372	22NTM124_04900	23NTM055_01800	DSM44998_00815	JCM16018_01839
wbbL		N-acetylglucosaminyl-diphospho-decaprenol L-rhamnosyltransferase	9	16NTM017_05393	20NTM058_01076	20NTM062_02663	20NTM121_02084	21NTM074_00009	22NTM124_01417	23NTM055_03645	DSM44998_04076	JCM16018_05099
trpS		Tryptophan--tRNA ligase	9	16NTM017_03741	20NTM058_01167	20NTM062_02572	20NTM121_02176	21NTM074_04134	22NTM124_01328	23NTM055_03556	DSM44998_03984	JCM16018_05007
group_4246		Putative HTH-type transcriptional regulator	9	16NTM017_02415	20NTM058_02415	20NTM062_01347	20NTM121_00129	21NTM074_01814	22NTM124_02656	23NTM055_00857	DSM44998_01761	JCM16018_02785
group_4247		putative protein	9	16NTM017_01540	20NTM058_00203	20NTM062_03536	20NTM121_01236	21NTM074_00872	22NTM124_02278	23NTM055_04502	DSM44998_04917	JCM16018_00809
group_4248		putative HTH-type transcriptional regulator	9	16NTM017_03354	20NTM058_01568	20NTM062_02173	20NTM121_02567	21NTM074_03746	22NTM124_00941	23NTM055_02559	DSM44998_03598	JCM16018_04620
group_4249		hypothetical protein	9	16NTM017_03921	20NTM058_03566	20NTM062_03865	20NTM121_03988	21NTM074_02357	22NTM124_04915	23NTM055_01785	DSM44998_00830	JCM16018_01854
group_425		Putative S-adenosyl-L-methionine-dependent methyltransferase	9	16NTM017_00205	20NTM058_02734	20NTM062_01666	20NTM121_03150	21NTM074_04413	22NTM124_03120	23NTM055_00390	DSM44998_02243	JCM16018_03266
aofH		Putative flavin-containing monoamine oxidase AofH	9	16NTM017_02194	20NTM058_00883	20NTM062_02856	20NTM121_01893	21NTM074_00202	22NTM124_01616	23NTM055_03844	DSM44998_04270	JCM16018_00161
group_4251		hypothetical protein	9	16NTM017_05444	20NTM058_01024	20NTM062_02715	20NTM121_02033	21NTM074_00061	22NTM124_01469	23NTM055_03697	DSM44998_04128	JCM16018_05152
menG_2		Demethylmenaquinone methyltransferase	9	16NTM017_03433	20NTM058_01489	20NTM062_02252	20NTM121_02486	21NTM074_03825	22NTM124_01027	23NTM055_02474	DSM44998_03678	JCM16018_04700
nth		Endonuclease III	9	16NTM017_00508	20NTM058_03036	20NTM062_01968	20NTM121_02847	21NTM074_05367	22NTM124_03443	23NTM055_00067	DSM44998_02543	JCM16018_03567
group_4254		putative protein	9	16NTM017_01543	20NTM058_00206	20NTM062_03533	20NTM121_01239	21NTM074_00869	22NTM124_02275	23NTM055_04499	DSM44998_04914	JCM16018_00806
xynR		HTH-type transcriptional regulator XynR	9	16NTM017_01634	20NTM058_00296	20NTM062_03443	20NTM121_01330	21NTM074_00779	22NTM124_02184	23NTM055_04409	DSM44998_04824	JCM16018_00716
hmp_5		Flavohemoprotein	9	16NTM017_03199	20NTM058_05427	20NTM062_02018	20NTM121_02722	21NTM074_03592	22NTM124_00786	23NTM055_02713	DSM44998_03444	JCM16018_04465
group_4257		putative oxidoreductase	9	16NTM017_05286	20NTM058_05318	20NTM062_05422	20NTM121_05196	21NTM074_05246	22NTM124_03561	23NTM055_04745	DSM44998_00293	JCM16018_01320
fabG_5		3-oxoacyl-[acyl-carrier-protein] reductase FabG	9	16NTM017_01416	20NTM058_00079	20NTM062_03660	20NTM121_01112	21NTM074_00996	22NTM124_02400	23NTM055_04624	DSM44998_05041	JCM16018_00933
group_4259		hypothetical protein	9	16NTM017_02325	20NTM058_02503	20NTM062_01435	20NTM121_00041	21NTM074_01900	22NTM124_02743	23NTM055_00769	DSM44998_01848	JCM16018_02872
guaD		Guanine deaminase	9	16NTM017_00206	20NTM058_02735	20NTM062_01667	20NTM121_03149	21NTM074_04414	22NTM124_03121	23NTM055_00389	DSM44998_02244	JCM16018_03267
bacA		Vitamin B12 transport ATP-binding protein BacA	9	16NTM017_04635	20NTM058_03119	20NTM062_04312	20NTM121_04933	21NTM074_02772	22NTM124_04496	23NTM055_02203	DSM44998_00372	JCM16018_01397
baeB		putative polyketide biosynthesis zinc-dependent hydrolase BaeB	9	16NTM017_03494	20NTM058_01426	20NTM062_02314	20NTM121_02422	21NTM074_03888	22NTM124_01083	23NTM055_02418	DSM44998_03740	JCM16018_04762
mca		Mycothiol S-conjugate amidase	9	16NTM017_02487	20NTM058_02343	20NTM062_01275	20NTM121_00201	21NTM074_01742	22NTM124_02583	23NTM055_00929	DSM44998_01688	JCM16018_02713
group_4263		KsdD-like steroid dehydrogenase	9	16NTM017_00257	20NTM058_02786	20NTM062_01718	20NTM121_03098	21NTM074_04465	22NTM124_03171	23NTM055_00339	DSM44998_02295	JCM16018_03318
cinA_1		1,8-cineole 2-endo-monooxygenase	9	16NTM017_00098	20NTM058_02640	20NTM062_01572	20NTM121_03244	21NTM074_04314	22NTM124_03020	23NTM055_00491	DSM44998_02130	JCM16018_03152
kshA_1		putative 3-ketosteroid-9-alpha-monooxygenase, oxygenase component	9	16NTM017_01794	20NTM058_00481	20NTM062_03258	20NTM121_01491	21NTM074_00617	22NTM124_02023	23NTM055_04248	DSM44998_04671	JCM16018_00563
pmt		putative dolichyl-phosphate-mannose--protein mannosyltransferase	9	16NTM017_02374	20NTM058_02454	20NTM062_01386	20NTM121_00090	21NTM074_01852	22NTM124_02694	23NTM055_00818	DSM44998_01800	JCM16018_02824
accD5_2		putative propionyl-CoA carboxylase beta chain 5	9	16NTM017_03814	20NTM058_01094	20NTM062_02645	20NTM121_02103	21NTM074_04207	22NTM124_01399	23NTM055_03627	DSM44998_04058	JCM16018_05081
group_4268		2-oxoisovalerate dehydrogenase subunit beta	9	16NTM017_05255	20NTM058_05351	20NTM062_05455	20NTM121_05160	21NTM074_05277	22NTM124_03530	23NTM055_04714	DSM44998_00324	JCM16018_01351
proS		Proline--tRNA ligase	9	16NTM017_01826	20NTM058_00513	20NTM062_03226	20NTM121_01523	21NTM074_00585	22NTM124_01991	23NTM055_04216	DSM44998_04639	JCM16018_00531
kmtR		HTH-type transcriptional regulator KmtR	9	16NTM017_00207	20NTM058_02736	20NTM062_01668	20NTM121_03148	21NTM074_04415	22NTM124_03122	23NTM055_00388	DSM44998_02245	JCM16018_03268
gpsA		Glycerol-3-phosphate dehydrogenase [NAD(P)+]	9	16NTM017_01950	20NTM058_00638	20NTM062_03101	20NTM121_01647	21NTM074_00447	22NTM124_01864	23NTM055_04090	DSM44998_04515	JCM16018_00406
rhlE		ATP-dependent RNA helicase RhlE	9	16NTM017_03991	20NTM058_03496	20NTM062_03935	20NTM121_03918	21NTM074_02426	22NTM124_05010	23NTM055_01854	DSM44998_00761	JCM16018_01785
narL		putative transcriptional regulatory protein NarL	9	16NTM017_00166	20NTM058_02708	20NTM062_01640	20NTM121_03176	21NTM074_04382	22NTM124_03088	23NTM055_00423	DSM44998_02198	JCM16018_03221
mrp		Iron-sulfur cluster carrier protein	9	16NTM017_02700	20NTM058_02131	20NTM062_01063	20NTM121_00413	21NTM074_01531	22NTM124_04931	23NTM055_01087	DSM44998_01521	JCM16018_02546
rnhB		Ribonuclease HII	9	16NTM017_01897	20NTM058_00585	20NTM062_03154	20NTM121_01594	21NTM074_00500	22NTM124_01918	23NTM055_04143	DSM44998_04568	JCM16018_00459
hisH		Imidazole glycerol phosphate synthase subunit HisH	9	16NTM017_04725	20NTM058_05082	20NTM062_05263	20NTM121_05067	21NTM074_05088	22NTM124_03781	23NTM055_04964	DSM44998_00039	JCM16018_01078
echA8_10		putative enoyl-CoA hydratase echA8	9	16NTM017_00674	20NTM058_04610	20NTM062_04486	20NTM121_03680	21NTM074_03447	22NTM124_00119	23NTM055_03410	DSM44998_02743	JCM16018_03767
nuoF		NADH-quinone oxidoreductase subunit F	9	16NTM017_02175	20NTM058_00864	20NTM062_02875	20NTM121_01874	21NTM074_00221	22NTM124_01635	23NTM055_03863	DSM44998_04289	JCM16018_00180
group_4278		hypothetical protein	9	16NTM017_03966	20NTM058_03521	20NTM062_03910	20NTM121_03943	21NTM074_02401	22NTM124_04871	23NTM055_01829	DSM44998_00786	JCM16018_01810
rslA		Anti-sigma-L factor RslA	9	16NTM017_03609	20NTM058_01311	20NTM062_02429	20NTM121_02307	21NTM074_04003	22NTM124_01196	23NTM055_02304	DSM44998_03856	JCM16018_04878
group_428	pstS3_4	Phosphate-binding protein PstS 3	9	16NTM017_00216	20NTM058_02745	20NTM062_01677	20NTM121_03139	21NTM074_04424	22NTM124_03132	23NTM055_00378	DSM44998_02254	JCM16018_03277
group_4280		hypothetical protein	9	16NTM017_02703	20NTM058_02128	20NTM062_01060	20NTM121_00416	21NTM074_01528	22NTM124_04934	23NTM055_01090	DSM44998_01518	JCM16018_02543
group_4281		hypothetical protein	9	16NTM017_00688	20NTM058_04596	20NTM062_04500	20NTM121_03666	21NTM074_03433	22NTM124_00133	23NTM055_03396	DSM44998_02757	JCM16018_03781
lysX		Lysylphosphatidylglycerol biosynthesis bifunctional protein LysX	9	16NTM017_04774	20NTM058_05131	20NTM062_05214	20NTM121_05018	21NTM074_05039	22NTM124_03733	23NTM055_04917	DSM44998_00088	JCM16018_01127
lepA		Elongation factor 4	9	16NTM017_03049	20NTM058_01785	20NTM062_00717	20NTM121_00761	21NTM074_01183	22NTM124_03940	23NTM055_01435	DSM44998_01173	JCM16018_02198
dprA		Putative DNA processing protein DprA	9	16NTM017_01889	20NTM058_00577	20NTM062_03162	20NTM121_01586	21NTM074_00522	22NTM124_01926	23NTM055_04151	DSM44998_04576	JCM16018_00467
mgtA_1		GDP-mannose-dependent alpha-mannosyltransferase	9	16NTM017_03424	20NTM058_01498	20NTM062_02243	20NTM121_02496	21NTM074_03816	22NTM124_01012	23NTM055_02488	DSM44998_03668	JCM16018_04690
group_4286		hypothetical protein	9	16NTM017_00256	20NTM058_02785	20NTM062_01717	20NTM121_03099	21NTM074_04464	22NTM124_03170	23NTM055_00340	DSM44998_02294	JCM16018_03317
group_4287		hypothetical protein	9	16NTM017_01103	20NTM058_04795	20NTM062_04899	20NTM121_04202	21NTM074_03017	22NTM124_00539	23NTM055_02990	DSM44998_03173	JCM16018_04196
group_4288		Cytochrome P450-SU2	9	16NTM017_00148	20NTM058_02690	20NTM062_01622	20NTM121_03194	21NTM074_04364	22NTM124_03070	23NTM055_00441	DSM44998_02180	JCM16018_03203
group_4289		hypothetical protein	9	16NTM017_03249	20NTM058_05377	20NTM062_02068	20NTM121_02672	21NTM074_03643	22NTM124_00836	23NTM055_02663	DSM44998_03494	JCM16018_04516
mshD		Mycothiol acetyltransferase	9	16NTM017_00217	20NTM058_02746	20NTM062_01678	20NTM121_03138	21NTM074_04425	22NTM124_03133	23NTM055_00377	DSM44998_02255	JCM16018_03278
group_4290		putative protein	9	16NTM017_00028	20NTM058_02570	20NTM062_01502	20NTM121_03314	21NTM074_04244	22NTM124_02951	23NTM055_00560	DSM44998_02060	JCM16018_03082
group_4291		Methyl-branched lipid omega-hydroxylase	9	16NTM017_03006	20NTM058_01828	20NTM062_00760	20NTM121_00718	21NTM074_01226	22NTM124_03896	23NTM055_01391	DSM44998_01216	JCM16018_02241
bacC_3		Dihydroanticapsin 7-dehydrogenase	9	16NTM017_00152	20NTM058_02694	20NTM062_01626	20NTM121_03190	21NTM074_04368	22NTM124_03074	23NTM055_00437	DSM44998_02184	JCM16018_03207
group_4293		Putative S-adenosyl-L-methionine-dependent methyltransferase	9	16NTM017_02301	20NTM058_02527	20NTM062_01459	20NTM121_00017	21NTM074_01924	22NTM124_02767	23NTM055_00745	DSM44998_01872	JCM16018_02896
group_4294		Putative S-adenosyl-L-methionine-dependent methyltransferase	9	16NTM017_01100	20NTM058_04792	20NTM062_04896	20NTM121_04199	21NTM074_03020	22NTM124_00536	23NTM055_02993	DSM44998_03170	JCM16018_04193
valS		Valine--tRNA ligase	9	16NTM017_02994	20NTM058_01840	20NTM062_00772	20NTM121_00706	21NTM074_01238	22NTM124_03884	23NTM055_01379	DSM44998_01228	JCM16018_02253
oleB_2		Cis-3-alkyl-4-alkyloxetan-2-one decarboxylase	9	16NTM017_00967	20NTM058_04331	20NTM062_04765	20NTM121_03390	21NTM074_03150	22NTM124_00408	23NTM055_03121	DSM44998_03039	JCM16018_04063
cysW		Sulfate transport system permease protein CysW	9	16NTM017_03057	20NTM058_01777	20NTM062_00709	20NTM121_00769	21NTM074_01175	22NTM124_03949	23NTM055_01444	DSM44998_01165	JCM16018_02190
group_4298		hypothetical protein	9	16NTM017_03041	20NTM058_01793	20NTM062_00725	20NTM121_00753	21NTM074_01191	22NTM124_03932	23NTM055_01427	DSM44998_01181	JCM16018_02206
group_4299		Polyketide synthase-like Pks10	9	16NTM017_04792	20NTM058_05149	20NTM062_05196	20NTM121_05000	21NTM074_05021	22NTM124_03715	23NTM055_04899	DSM44998_00106	JCM16018_01145
cysA1		Putative thiosulfate sulfurtransferase	9	16NTM017_00221	20NTM058_02750	20NTM062_01682	20NTM121_03134	21NTM074_04429	22NTM124_03137	23NTM055_00373	DSM44998_02259	JCM16018_03282
group_4300		hypothetical protein	9	16NTM017_03508	20NTM058_01412	20NTM062_02328	20NTM121_02408	21NTM074_03902	22NTM124_01097	23NTM055_02404	DSM44998_03754	JCM16018_04776
group_4301		hypothetical protein	9	16NTM017_00716	20NTM058_04568	20NTM062_04528	20NTM121_03638	21NTM074_03403	22NTM124_00160	23NTM055_03369	DSM44998_02787	JCM16018_03811
group_4302		hypothetical protein	9	16NTM017_00430	20NTM058_02959	20NTM062_01891	20NTM121_02925	21NTM074_04642	22NTM124_03366	23NTM055_00144	DSM44998_02467	JCM16018_03490
group_4303		putative protein	9	16NTM017_03695	20NTM058_01223	20NTM062_02516	20NTM121_02222	21NTM074_04090	22NTM124_01285	23NTM055_03513	DSM44998_03941	JCM16018_04964
kstD_2		3-oxosteroid 1-dehydrogenase	9	16NTM017_00354	20NTM058_02883	20NTM062_01815	20NTM121_03001	21NTM074_04565	22NTM124_03268	23NTM055_00242	DSM44998_02391	JCM16018_03414
dop		Pup deamidase/depupylase	9	16NTM017_03999	20NTM058_03488	20NTM062_03943	20NTM121_03910	21NTM074_02434	22NTM124_05018	23NTM055_01862	DSM44998_00753	JCM16018_01777
dagK		Diacylglycerol kinase	9	16NTM017_05048	20NTM058_03665	20NTM062_03765	20NTM121_04087	21NTM074_02256	22NTM124_04765	23NTM055_01689	DSM44998_00931	JCM16018_01956
mmgC_5		Acyl-CoA dehydrogenase	9	16NTM017_02838	20NTM058_01993	20NTM062_00925	20NTM121_00550	21NTM074_01394	22NTM124_04634	23NTM055_01225	DSM44998_01383	JCM16018_02408
group_4308		hypothetical protein	9	16NTM017_05291	20NTM058_05313	20NTM062_05417	20NTM121_05201	21NTM074_05241	22NTM124_03566	23NTM055_04750	DSM44998_00288	JCM16018_01315
pgsA2		Putative cardiolipin synthase	9	16NTM017_04632	20NTM058_03122	20NTM062_04309	20NTM121_04930	21NTM074_02769	22NTM124_04493	23NTM055_02200	DSM44998_00375	JCM16018_01400
group_431		hypothetical protein	9	16NTM017_00225	20NTM058_02754	20NTM062_01686	20NTM121_03130	21NTM074_04433	22NTM124_03142	23NTM055_00368	DSM44998_02263	JCM16018_03286
group_4310		hypothetical protein	9	16NTM017_00651	20NTM058_04633	20NTM062_04463	20NTM121_03703	21NTM074_03470	22NTM124_00096	23NTM055_03433	DSM44998_02685	JCM16018_03709
group_4311		hypothetical protein	9	16NTM017_02077	20NTM058_00765	20NTM062_02974	20NTM121_01774	21NTM074_00320	22NTM124_01736	23NTM055_03962	DSM44998_04388	JCM16018_00279
group_4312		putative methyltransferase	9	16NTM017_03735	20NTM058_01173	20NTM062_02566	20NTM121_02182	21NTM074_04128	22NTM124_01322	23NTM055_03550	DSM44998_03978	JCM16018_05001
fldA_8		Cinnamoyl-CoA:phenyllactate CoA-transferase	9	16NTM017_05252	20NTM058_05354	20NTM062_05458	20NTM121_05157	21NTM074_05280	22NTM124_03527	23NTM055_04711	DSM44998_00327	JCM16018_01354
group_4314		hypothetical protein	9	16NTM017_00494	20NTM058_03022	20NTM062_01954	20NTM121_02861	21NTM074_05381	22NTM124_03429	23NTM055_00081	DSM44998_02529	JCM16018_03553
group_4315		putative protein	9	16NTM017_03304	20NTM058_01618	20NTM062_02123	20NTM121_02617	21NTM074_03696	22NTM124_00891	23NTM055_02609	DSM44998_03549	JCM16018_04571
group_4316		hypothetical protein	9	16NTM017_00129	20NTM058_02671	20NTM062_01603	20NTM121_03213	21NTM074_04345	22NTM124_03051	23NTM055_00460	DSM44998_02161	JCM16018_03184
group_4317		hypothetical protein	9	16NTM017_03986	20NTM058_03501	20NTM062_03930	20NTM121_03923	21NTM074_02421	22NTM124_05005	23NTM055_01849	DSM44998_00766	JCM16018_01790
gloC		Hydroxyacylglutathione hydrolase GloC	9	16NTM017_04768	20NTM058_05125	20NTM062_05220	20NTM121_05024	21NTM074_05045	22NTM124_03738	23NTM055_04922	DSM44998_00082	JCM16018_01121
group_4319		hypothetical protein	9	16NTM017_00843	20NTM058_04460	20NTM062_04636	20NTM121_03513	21NTM074_03276	22NTM124_00286	23NTM055_03243	DSM44998_02913	JCM16018_03937
group_432		hypothetical protein	9	16NTM017_00233	20NTM058_02762	20NTM062_01694	20NTM121_03122	21NTM074_04441	22NTM124_03150	23NTM055_00360	DSM44998_02271	JCM16018_03294
tgs4		putative diacyglycerol O-acyltransferase Tgs4	9	16NTM017_00609	20NTM058_04675	20NTM062_04421	20NTM121_03745	21NTM074_03518	22NTM124_00035	23NTM055_03476	DSM44998_02643	JCM16018_03667
btuE		Thioredoxin/glutathione peroxidase BtuE	9	16NTM017_02276	20NTM058_00965	20NTM062_02774	20NTM121_01975	21NTM074_00120	22NTM124_01540	23NTM055_03768	DSM44998_04187	JCM16018_00079
group_4322		hypothetical protein	9	16NTM017_04617	20NTM058_03137	20NTM062_04294	20NTM121_04915	21NTM074_02754	22NTM124_04478	23NTM055_02185	DSM44998_00390	JCM16018_01415
group_4323		hypothetical protein	9	16NTM017_01153	20NTM058_04845	20NTM062_04949	20NTM121_04252	21NTM074_02967	22NTM124_00586	23NTM055_02943	DSM44998_03224	JCM16018_04246
yitU		5-amino-6-(5-phospho-D-ribitylamino)uracil phosphatase YitU	9	16NTM017_00717	20NTM058_04567	20NTM062_04529	20NTM121_03637	21NTM074_03402	22NTM124_00161	23NTM055_03368	DSM44998_02788	JCM16018_03812
rnj		Ribonuclease J	9	16NTM017_01772	20NTM058_00436	20NTM062_03303	20NTM121_01469	21NTM074_00639	22NTM124_02046	23NTM055_04271	DSM44998_04693	JCM16018_00585
appC		Cytochrome bd-II ubiquinol oxidase subunit 1	9	16NTM017_04746	20NTM058_05103	20NTM062_05242	20NTM121_05046	21NTM074_05067	22NTM124_03760	23NTM055_04943	DSM44998_00060	JCM16018_01099
opuBB_1		Choline transport system permease protein OpuBB	9	16NTM017_00646	20NTM058_04638	20NTM062_04458	20NTM121_03708	21NTM074_03475	22NTM124_00091	23NTM055_03438	DSM44998_02680	JCM16018_03704
group_4328		putative protein	9	16NTM017_02750	20NTM058_02081	20NTM062_01013	20NTM121_00463	21NTM074_01481	22NTM124_04722	23NTM055_01137	DSM44998_01470	JCM16018_02495
lppW		Putative lipoprotein LppW	9	16NTM017_01900	20NTM058_00588	20NTM062_03151	20NTM121_01597	21NTM074_00497	22NTM124_01915	23NTM055_04140	DSM44998_04565	JCM16018_00456
fabG_11		3-oxoacyl-[acyl-carrier-protein] reductase FabG	9	16NTM017_00241	20NTM058_02770	20NTM062_01702	20NTM121_03114	21NTM074_04449	22NTM124_03158	23NTM055_00352	DSM44998_02279	JCM16018_03302
hycD		Formate hydrogenlyase subunit 4	9	16NTM017_00424	20NTM058_02953	20NTM062_01885	20NTM121_02931	21NTM074_04636	22NTM124_03341	23NTM055_00169	DSM44998_02461	JCM16018_03484
fadK_2		Medium-chain fatty-acid--CoA ligase	9	16NTM017_04931	20NTM058_04193	20NTM062_00091	20NTM121_05384	21NTM074_02134	22NTM124_04078	23NTM055_01573	DSM44998_01052	JCM16018_02077
nudC		NADH pyrophosphatase	9	16NTM017_05477	20NTM058_00990	20NTM062_02749	20NTM121_02000	21NTM074_00095	22NTM124_01504	23NTM055_03732	DSM44998_04162	JCM16018_00054
rpfB		Resuscitation-promoting factor RpfB	9	16NTM017_02405	20NTM058_02423	20NTM062_01355	20NTM121_00121	21NTM074_01822	22NTM124_02664	23NTM055_00849	DSM44998_01769	JCM16018_02793
group_4334		hypothetical protein	9	16NTM017_02076	20NTM058_00764	20NTM062_02975	20NTM121_01773	21NTM074_00321	22NTM124_01737	23NTM055_03963	DSM44998_04389	JCM16018_00280
manA		Mannose-6-phosphate isomerase	9	16NTM017_05404	20NTM058_01065	20NTM062_02674	20NTM121_02073	21NTM074_00020	22NTM124_01428	23NTM055_03656	DSM44998_04087	JCM16018_05110
group_4336		hypothetical protein	9	16NTM017_02816	20NTM058_02015	20NTM062_00947	20NTM121_00528	21NTM074_01416	22NTM124_04655	23NTM055_01204	DSM44998_01405	JCM16018_02430
nemR		HTH-type transcriptional repressor NemR	9	16NTM017_01114	20NTM058_04806	20NTM062_04910	20NTM121_04213	21NTM074_03006	22NTM124_00550	23NTM055_02979	DSM44998_03184	JCM16018_04207
group_4338		hypothetical protein	9	16NTM017_00552	20NTM058_03079	20NTM062_04364	20NTM121_02803	21NTM074_05324	22NTM124_03487	23NTM055_00023	DSM44998_02586	JCM16018_03610
penE		Pentalenolactone D synthase	9	16NTM017_01034	20NTM058_04727	20NTM062_04831	20NTM121_04133	21NTM074_03085	22NTM124_00473	23NTM055_03056	DSM44998_03105	JCM16018_04128
hmp_3		Flavohemoprotein	9	16NTM017_00242	20NTM058_02771	20NTM062_01703	20NTM121_03113	21NTM074_04450	22NTM124_03159	23NTM055_00351	DSM44998_02280	JCM16018_03303
tesB_4		Acyl-CoA thioesterase 2	9	16NTM017_04741	20NTM058_05098	20NTM062_05247	20NTM121_05051	21NTM074_05072	22NTM124_03765	23NTM055_04948	DSM44998_00055	JCM16018_01094
moaE2_2		Molybdopterin molybdenumtransferase 2	9	16NTM017_03292	20NTM058_01630	20NTM062_02111	20NTM121_02629	21NTM074_03686	22NTM124_00880	23NTM055_02620	DSM44998_03537	JCM16018_04559
embA		putative arabinosyltransferase A	9	16NTM017_00698	20NTM058_04586	20NTM062_04510	20NTM121_03656	21NTM074_03423	22NTM124_00140	23NTM055_03389	DSM44998_02767	JCM16018_03791
ftsH_1		ATP-dependent zinc metalloprotease FtsH	9	16NTM017_00448	20NTM058_02977	20NTM062_01909	20NTM121_02907	21NTM074_04660	22NTM124_03384	23NTM055_00126	DSM44998_02485	JCM16018_03508
cca		CCA-adding enzyme	9	16NTM017_00927	20NTM058_04375	20NTM062_04721	20NTM121_03430	21NTM074_03190	22NTM124_00368	23NTM055_03161	DSM44998_02999	JCM16018_04023
yrdA		Protein YrdA	9	16NTM017_00344	20NTM058_02873	20NTM062_01805	20NTM121_03011	21NTM074_04555	22NTM124_03258	23NTM055_00252	DSM44998_02381	JCM16018_03404
map-1		Methionine aminopeptidase 1	9	16NTM017_03607	20NTM058_01313	20NTM062_02427	20NTM121_02309	21NTM074_04001	22NTM124_01194	23NTM055_02306	DSM44998_03854	JCM16018_04876
group_4347		A-adding tRNA nucleotidyltransferase	9	16NTM017_03047	20NTM058_01787	20NTM062_00719	20NTM121_00759	21NTM074_01185	22NTM124_03938	23NTM055_01433	DSM44998_01175	JCM16018_02200
group_4348		Serine protease	9	16NTM017_00505	20NTM058_03033	20NTM062_01965	20NTM121_02850	21NTM074_05370	22NTM124_03440	23NTM055_00070	DSM44998_02540	JCM16018_03564
group_4349		putative protein	9	16NTM017_01419	20NTM058_00082	20NTM062_03657	20NTM121_01115	21NTM074_00993	22NTM124_02398	23NTM055_04622	DSM44998_05038	JCM16018_00930
group_4350		hypothetical protein	9	16NTM017_04115	20NTM058_03368	20NTM062_04063	20NTM121_03794	21NTM074_02548	22NTM124_04270	23NTM055_01977	DSM44998_00638	JCM16018_01663
group_4351		hypothetical protein	9	16NTM017_04463	20NTM058_03290	20NTM062_04141	20NTM121_04761	21NTM074_02624	22NTM124_04345	23NTM055_02052	DSM44998_00559	JCM16018_01585
mutM_2		Formamidopyrimidine-DNA glycosylase	9	16NTM017_03800	20NTM058_01108	20NTM062_02631	20NTM121_02117	21NTM074_04193	22NTM124_01385	23NTM055_03613	DSM44998_04044	JCM16018_05067
lacF		Lactose transport system permease protein LacF	9	16NTM017_04073	20NTM058_03410	20NTM062_04021	20NTM121_03836	21NTM074_02506	22NTM124_04228	23NTM055_01935	DSM44998_00680	JCM16018_01704
otsA		Trehalose-6-phosphate synthase	9	16NTM017_00313	20NTM058_02842	20NTM062_01774	20NTM121_03042	21NTM074_04524	22NTM124_03226	23NTM055_00284	DSM44998_02350	JCM16018_03373
baiA_1		3-alpha-hydroxycholanate dehydrogenase (NADP(+))	9	16NTM017_01784	20NTM058_00448	20NTM062_03291	20NTM121_01481	21NTM074_00627	22NTM124_02033	23NTM055_04258	DSM44998_04681	JCM16018_00573
group_4356		hypothetical protein	9	16NTM017_02004	20NTM058_00692	20NTM062_03047	20NTM121_01701	21NTM074_00393	22NTM124_01810	23NTM055_04036	DSM44998_04461	JCM16018_00352
murI		Glutamate racemase	9	16NTM017_02817	20NTM058_02014	20NTM062_00946	20NTM121_00529	21NTM074_01415	22NTM124_04654	23NTM055_01205	DSM44998_01404	JCM16018_02429
group_4358		hypothetical protein	9	16NTM017_00088	20NTM058_02630	20NTM062_01562	20NTM121_03254	21NTM074_04304	22NTM124_03010	23NTM055_00501	DSM44998_02120	JCM16018_03142
murC		UDP-N-acetylmuramate--L-alanine ligase	9	16NTM017_03945	20NTM058_03542	20NTM062_03889	20NTM121_03964	21NTM074_02381	22NTM124_04891	23NTM055_01809	DSM44998_00806	JCM16018_01830
nagR		hypothetical protein	9	16NTM017_00249	20NTM058_02778	20NTM062_01710	20NTM121_03106	21NTM074_04457	22NTM124_03163	23NTM055_00347	DSM44998_02287	JCM16018_03310
tilS		tRNA(Ile)-lysidine synthase	9	16NTM017_00464	20NTM058_02992	20NTM062_01924	20NTM121_02891	21NTM074_05411	22NTM124_03399	23NTM055_00111	DSM44998_02499	JCM16018_03523
lprB		Putative lipoprotein LprB	9	16NTM017_02743	20NTM058_02088	20NTM062_01020	20NTM121_00456	21NTM074_01488	22NTM124_04729	23NTM055_01130	DSM44998_01477	JCM16018_02502
group_4362		hypothetical protein	9	16NTM017_03803	20NTM058_01105	20NTM062_02634	20NTM121_02114	21NTM074_04196	22NTM124_01388	23NTM055_03616	DSM44998_04047	JCM16018_05070
desA2		Putative acyl-[acyl-carrier-protein] desaturase DesA2	9	16NTM017_02497	20NTM058_02333	20NTM062_01265	20NTM121_00211	21NTM074_01732	22NTM124_02573	23NTM055_00939	DSM44998_01678	JCM16018_02703
group_4364		hypothetical protein	9	16NTM017_00074	20NTM058_02616	20NTM062_01548	20NTM121_03268	21NTM074_04290	22NTM124_02996	23NTM055_00515	DSM44998_02106	JCM16018_03128
bbsG_2		(R)-benzylsuccinyl-CoA dehydrogenase	9	16NTM017_00656	20NTM058_04628	20NTM062_04468	20NTM121_03698	21NTM074_03465	22NTM124_00101	23NTM055_03428	DSM44998_02690	JCM16018_03714
group_4366		hypothetical protein	9	16NTM017_00108	20NTM058_02650	20NTM062_01582	20NTM121_03234	21NTM074_04324	22NTM124_03030	23NTM055_00481	DSM44998_02140	JCM16018_03163
glcA_2		Glucan endo-1,3-beta-glucosidase A1	9	16NTM017_01315	20NTM058_05007	20NTM062_05111	20NTM121_04413	21NTM074_02805	22NTM124_00744	23NTM055_02785	DSM44998_03386	JCM16018_04408
pnp		Polyribonucleotide nucleotidyltransferase	9	16NTM017_01802	20NTM058_00489	20NTM062_03250	20NTM121_01499	21NTM074_00609	22NTM124_02015	23NTM055_04240	DSM44998_04663	JCM16018_00555
coxS_1		Carbon monoxide dehydrogenase small chain	9	16NTM017_03189	20NTM058_05437	20NTM062_02008	20NTM121_02732	21NTM074_03582	22NTM124_00776	23NTM055_02723	DSM44998_03434	JCM16018_04455
group_437		hypothetical protein	9	16NTM017_00263	20NTM058_02792	20NTM062_01724	20NTM121_03092	21NTM074_04471	22NTM124_03177	23NTM055_00333	DSM44998_02301	JCM16018_03324
group_4370		putative membrane protein	9	16NTM017_03222	20NTM058_05404	20NTM062_02041	20NTM121_02699	21NTM074_03616	22NTM124_00809	23NTM055_02690	DSM44998_03467	JCM16018_04489
group_4371		putative HTH-type transcriptional regulator	9	16NTM017_03209	20NTM058_05417	20NTM062_02028	20NTM121_02712	21NTM074_03603	22NTM124_00796	23NTM055_02703	DSM44998_03454	JCM16018_04476
tcrX_3		putative transcriptional regulatory protein TcrX	9	16NTM017_00662	20NTM058_04622	20NTM062_04474	20NTM121_03692	21NTM074_03459	22NTM124_00107	23NTM055_03422	DSM44998_02696	JCM16018_03720
thlA_2		Acetyl-CoA acetyltransferase	9	16NTM017_00169	20NTM058_02711	20NTM062_01643	20NTM121_03173	21NTM074_04385	22NTM124_03091	23NTM055_00420	DSM44998_02201	JCM16018_03224
group_4374		Decaprenyl-phosphate phosphoribosyltransferase	9	16NTM017_00711	20NTM058_04573	20NTM062_04523	20NTM121_03643	21NTM074_03408	22NTM124_00155	23NTM055_03374	DSM44998_02782	JCM16018_03806
fadJ_2		Fatty acid oxidation complex subunit alpha	9	16NTM017_00059	20NTM058_02601	20NTM062_01533	20NTM121_03283	21NTM074_04275	22NTM124_02981	23NTM055_00530	DSM44998_02091	JCM16018_03113
group_4376		Baeyer-Villiger monooxygenase	9	16NTM017_01140	20NTM058_04832	20NTM062_04936	20NTM121_04239	21NTM074_02980	22NTM124_00573	23NTM055_02956	DSM44998_03210	JCM16018_04233
group_4377	echA8_11	putative enoyl-CoA hydratase echA8	9	16NTM017_05261	20NTM058_05345	20NTM062_05449	20NTM121_05166	21NTM074_05271	22NTM124_03536	23NTM055_04720	DSM44998_00318	JCM16018_01345
qcrA		Cytochrome bc1 complex Rieske iron-sulfur subunit	9	16NTM017_03908	20NTM058_03578	20NTM062_03853	20NTM121_04001	21NTM074_02344	22NTM124_04848	23NTM055_01772	DSM44998_00843	JCM16018_01867
xerC_2		Tyrosine recombinase XerC	9	16NTM017_01886	20NTM058_00574	20NTM062_03165	20NTM121_01583	21NTM074_00525	22NTM124_01929	23NTM055_04154	DSM44998_04579	JCM16018_00470
group_438		hypothetical protein	9	16NTM017_00264	20NTM058_02793	20NTM062_01725	20NTM121_03091	21NTM074_04472	22NTM124_03178	23NTM055_00332	DSM44998_02302	JCM16018_03325
group_4380		hypothetical protein	9	16NTM017_02204	20NTM058_00893	20NTM062_02846	20NTM121_01903	21NTM074_00192	22NTM124_01609	23NTM055_03837	DSM44998_04260	JCM16018_00151
group_4381		putative ABC transporter ATP-binding protein	9	16NTM017_03126	20NTM058_01708	20NTM062_00640	20NTM121_00838	21NTM074_01106	22NTM124_04034	23NTM055_01529	DSM44998_01097	JCM16018_02122
group_4382		putative protein	9	16NTM017_02306	20NTM058_02522	20NTM062_01454	20NTM121_00022	21NTM074_01919	22NTM124_02762	23NTM055_00750	DSM44998_01867	JCM16018_02891
group_4383		hypothetical protein	9	16NTM017_01438	20NTM058_00101	20NTM062_03638	20NTM121_01134	21NTM074_00974	22NTM124_02379	23NTM055_04603	DSM44998_05019	JCM16018_00911
obg		GTPase Obg	9	16NTM017_03001	20NTM058_01833	20NTM062_00765	20NTM121_00713	21NTM074_01231	22NTM124_03891	23NTM055_01386	DSM44998_01221	JCM16018_02246
rpsI		30S ribosomal protein S9	9	16NTM017_03657	20NTM058_01261	20NTM062_02478	20NTM121_02260	21NTM074_04051	22NTM124_01244	23NTM055_02256	DSM44998_03903	JCM16018_04926
group_4386		hypothetical protein	9	16NTM017_01524	20NTM058_00187	20NTM062_03552	20NTM121_01220	21NTM074_00888	22NTM124_02294	23NTM055_04518	DSM44998_04933	JCM16018_00825
stp		Multidrug resistance protein Stp	9	16NTM017_03552	20NTM058_01368	20NTM062_02372	20NTM121_02364	21NTM074_03946	22NTM124_01141	23NTM055_02360	DSM44998_03798	JCM16018_04820
icd_1		Isocitrate dehydrogenase [NADP]	9	16NTM017_03738	20NTM058_01170	20NTM062_02569	20NTM121_02179	21NTM074_04131	22NTM124_01325	23NTM055_03553	DSM44998_03981	JCM16018_05004
group_4389		hypothetical protein	9	16NTM017_02382	20NTM058_02446	20NTM062_01378	20NTM121_00098	21NTM074_01844	22NTM124_02686	23NTM055_00826	DSM44998_01792	JCM16018_02816
purB		Adenylosuccinate lyase	9	16NTM017_00266	20NTM058_02795	20NTM062_01727	20NTM121_03089	21NTM074_04474	22NTM124_03180	23NTM055_00330	DSM44998_02304	JCM16018_03327
group_4390		hypothetical protein	9	16NTM017_00247	20NTM058_02776	20NTM062_01708	20NTM121_03108	21NTM074_04455	22NTM124_03161	23NTM055_00349	DSM44998_02285	JCM16018_03308
cugP		UTP--glucose-1-phosphate uridylyltransferase	9	16NTM017_05394	20NTM058_01075	20NTM062_02664	20NTM121_02083	21NTM074_00010	22NTM124_01418	23NTM055_03646	DSM44998_04077	JCM16018_05100
group_4392		hypothetical protein	9	16NTM017_01553	20NTM058_00216	20NTM062_03523	20NTM121_01249	21NTM074_00859	22NTM124_02265	23NTM055_04489	DSM44998_04904	JCM16018_00796
group_4393		hypothetical protein	9	16NTM017_00981	20NTM058_04317	20NTM062_04779	20NTM121_03376	21NTM074_03136	22NTM124_00422	23NTM055_03107	DSM44998_03053	JCM16018_04077
rip1		Zinc metalloprotease Rip1	9	16NTM017_01867	20NTM058_00555	20NTM062_03184	20NTM121_01564	21NTM074_00544	22NTM124_01951	23NTM055_04176	DSM44998_04598	JCM16018_00489
group_4395		hypothetical protein	9	16NTM017_03295	20NTM058_01627	20NTM062_02114	20NTM121_02626	21NTM074_03689	22NTM124_00883	23NTM055_02617	DSM44998_03540	JCM16018_04562
group_4396		Crotonyl-CoA hydratase	9	16NTM017_00127	20NTM058_02669	20NTM062_01601	20NTM121_03215	21NTM074_04343	22NTM124_03049	23NTM055_00462	DSM44998_02159	JCM16018_03182
group_4397		hypothetical protein	9	16NTM017_00051	20NTM058_02593	20NTM062_01525	20NTM121_03291	21NTM074_04267	22NTM124_02974	23NTM055_00537	DSM44998_02083	JCM16018_03105
gpmA		2,3-bisphosphoglycerate-dependent phosphoglycerate mutase	9	16NTM017_03344	20NTM058_01578	20NTM062_02163	20NTM121_02577	21NTM074_03736	22NTM124_00931	23NTM055_02569	DSM44998_03589	JCM16018_04611
rsbS		RsbT antagonist protein RsbS	9	16NTM017_00529	20NTM058_03057	20NTM062_04342	20NTM121_02826	21NTM074_05346	22NTM124_03464	23NTM055_00046	DSM44998_02564	JCM16018_03588
group_44		hypothetical protein	9	16NTM017_05015	20NTM058_04278	20NTM062_00005	20NTM121_05299	21NTM074_02223	22NTM124_04161	23NTM055_01655	DSM44998_00964	JCM16018_01989
group_440		hypothetical protein	9	16NTM017_00267	20NTM058_02796	20NTM062_01728	20NTM121_03088	21NTM074_04475	22NTM124_03181	23NTM055_00329	DSM44998_02305	JCM16018_03328
fabG3_1		3-alpha-(or 20-beta)-hydroxysteroid dehydrogenase	9	16NTM017_04112	20NTM058_03371	20NTM062_04060	20NTM121_03797	21NTM074_02545	22NTM124_04267	23NTM055_01974	DSM44998_00641	JCM16018_01666
mpa		Proteasome-associated ATPase	9	16NTM017_03996	20NTM058_03491	20NTM062_03940	20NTM121_03913	21NTM074_02431	22NTM124_05015	23NTM055_01859	DSM44998_00756	JCM16018_01780
glcB		Malate synthase G	9	16NTM017_04619	20NTM058_03135	20NTM062_04296	20NTM121_04917	21NTM074_02756	22NTM124_04480	23NTM055_02187	DSM44998_00388	JCM16018_01413
pdtaS		putative sensor histidine kinase pdtaS	9	16NTM017_05454	20NTM058_01014	20NTM062_02725	20NTM121_02023	21NTM074_00071	22NTM124_01480	23NTM055_03708	DSM44998_04138	JCM16018_00030
fabG2_1		putative oxidoreductase	9	16NTM017_02835	20NTM058_01996	20NTM062_00928	20NTM121_00547	21NTM074_01397	22NTM124_04637	23NTM055_01222	DSM44998_01386	JCM16018_02411
mmpL4_10		Siderophore exporter MmpL4	9	16NTM017_03310	20NTM058_01612	20NTM062_02129	20NTM121_02611	21NTM074_03702	22NTM124_00897	23NTM055_02603	DSM44998_03555	JCM16018_04577
mshA_2		D-inositol-3-phosphate glycosyltransferase	9	16NTM017_01663	20NTM058_00326	20NTM062_03413	20NTM121_01359	21NTM074_00750	22NTM124_02156	23NTM055_04381	DSM44998_04794	JCM16018_00686
group_4407		hypothetical protein	9	16NTM017_00068	20NTM058_02610	20NTM062_01542	20NTM121_03274	21NTM074_04284	22NTM124_02990	23NTM055_00521	DSM44998_02100	JCM16018_03122
topA		DNA topoisomerase 1	9	16NTM017_00478	20NTM058_03006	20NTM062_01938	20NTM121_02877	21NTM074_05397	22NTM124_03413	23NTM055_00097	DSM44998_02513	JCM16018_03537
rsfB_2		Anti-sigma-F factor antagonist RsfB	9	16NTM017_00945	20NTM058_04354	20NTM062_04742	20NTM121_03412	21NTM074_03172	22NTM124_00387	23NTM055_03142	DSM44998_03017	JCM16018_04041
sasA_1		Adaptive-response sensory-kinase SasA	9	16NTM017_00288	20NTM058_02817	20NTM062_01749	20NTM121_03067	21NTM074_04496	22NTM124_03204	23NTM055_00306	DSM44998_02326	JCM16018_03349
group_4410		hypothetical protein	9	16NTM017_01660	20NTM058_00323	20NTM062_03416	20NTM121_01356	21NTM074_00753	22NTM124_02159	23NTM055_04384	DSM44998_04797	JCM16018_00689
group_4411		putative zinc-binding alcohol dehydrogenase	9	16NTM017_04539	20NTM058_03215	20NTM062_04216	20NTM121_04837	21NTM074_02674	22NTM124_04396	23NTM055_02103	DSM44998_00468	JCM16018_01493
group_4412		hypothetical protein	9	16NTM017_03313	20NTM058_01609	20NTM062_02132	20NTM121_02608	21NTM074_03705	22NTM124_00900	23NTM055_02600	DSM44998_03558	JCM16018_04580
eccD2		ESX-2 secretion system protein eccD2	9	16NTM017_00800	20NTM058_04503	20NTM062_04593	20NTM121_03556	21NTM074_03319	22NTM124_00242	23NTM055_03287	DSM44998_02870	JCM16018_03894
limB_2		Limonene 1,2-monooxygenase	9	16NTM017_00158	20NTM058_02700	20NTM062_01632	20NTM121_03184	21NTM074_04374	22NTM124_03080	23NTM055_00431	DSM44998_02190	JCM16018_03213
group_4415		hypothetical protein	9	16NTM017_02873	20NTM058_01958	20NTM062_00890	20NTM121_00585	21NTM074_01358	22NTM124_04601	23NTM055_01258	DSM44998_01348	JCM16018_02373
bacC_9		Dihydroanticapsin 7-dehydrogenase	9	16NTM017_05324	20NTM058_05279	20NTM062_05383	20NTM121_05234	21NTM074_05206	22NTM124_03595	23NTM055_04779	DSM44998_00256	JCM16018_01283
group_4417		putative protein	9	16NTM017_01411	20NTM058_00074	20NTM062_03665	20NTM121_01107	21NTM074_01001	22NTM124_02405	23NTM055_04629	DSM44998_05047	JCM16018_00939
fadA_9		3-ketoacyl-CoA thiolase	9	16NTM017_00126	20NTM058_02668	20NTM062_01600	20NTM121_03216	21NTM074_04342	22NTM124_03048	23NTM055_00463	DSM44998_02158	JCM16018_03181
group_4419		putative fatty acid methyltransferase	9	16NTM017_00587	20NTM058_04697	20NTM062_04399	20NTM121_03767	21NTM074_03540	22NTM124_00013	23NTM055_03498	DSM44998_02621	JCM16018_03645
group_442		hypothetical protein	9	16NTM017_00296	20NTM058_02825	20NTM062_01757	20NTM121_03059	21NTM074_04507	22NTM124_03211	23NTM055_00299	DSM44998_02333	JCM16018_03356
group_4420		hypothetical protein	9	16NTM017_05101	20NTM058_03745	20NTM062_00539	20NTM121_00910	21NTM074_04925	22NTM124_02827	23NTM055_00684	DSM44998_01936	JCM16018_02960
group_4421		putative multidrug-efflux transporter	9	16NTM017_04765	20NTM058_05122	20NTM062_05223	20NTM121_05027	21NTM074_05048	22NTM124_03741	23NTM055_04925	DSM44998_00079	JCM16018_01118
dnaA		Chromosomal replication initiator protein DnaA	9	16NTM017_00908	20NTM058_04394	20NTM062_04702	20NTM121_03448	21NTM074_03210	22NTM124_00352	23NTM055_03177	DSM44998_02979	JCM16018_04003
group_4423		hypothetical protein	9	16NTM017_03225	20NTM058_05401	20NTM062_02044	20NTM121_02696	21NTM074_03619	22NTM124_00812	23NTM055_02687	DSM44998_03470	JCM16018_04492
ispG		4-hydroxy-3-methylbut-2-en-1-yl diphosphate synthase (flavodoxin)	9	16NTM017_01866	20NTM058_00554	20NTM062_03185	20NTM121_01563	21NTM074_00545	22NTM124_01952	23NTM055_04177	DSM44998_04599	JCM16018_00490
group_4425		hypothetical protein	9	16NTM017_05528	20NTM058_03350	20NTM062_04081	20NTM121_05511	21NTM074_02564	22NTM124_04285	23NTM055_01992	DSM44998_00618	JCM16018_01644
carC_1		Caffeyl-CoA reductase-Etf complex subunit CarC	9	16NTM017_02164	20NTM058_00853	20NTM062_02886	20NTM121_01863	21NTM074_00232	22NTM124_01646	23NTM055_03874	DSM44998_04300	JCM16018_00191
group_4427		hypothetical protein	9	16NTM017_03997	20NTM058_03490	20NTM062_03941	20NTM121_03912	21NTM074_02432	22NTM124_05016	23NTM055_01860	DSM44998_00755	JCM16018_01779
group_4428		hypothetical protein	9	16NTM017_00268	20NTM058_02797	20NTM062_01729	20NTM121_03087	21NTM074_04476	22NTM124_03182	23NTM055_00328	DSM44998_02306	JCM16018_03329
aroG		Phospho-2-dehydro-3-deoxyheptonate aldolase AroG	9	16NTM017_03926	20NTM058_03561	20NTM062_03870	20NTM121_03983	21NTM074_02362	22NTM124_04910	23NTM055_01790	DSM44998_00825	JCM16018_01849
group_443		hypothetical protein	9	16NTM017_00298	20NTM058_02827	20NTM062_01759	20NTM121_03057	21NTM074_04509	22NTM124_03213	23NTM055_00297	DSM44998_02335	JCM16018_03358
sodC_1		Superoxide dismutase [Cu-Zn]	9	16NTM017_03108	20NTM058_01726	20NTM062_00658	20NTM121_00820	21NTM074_01124	22NTM124_03995	23NTM055_01490	DSM44998_01114	JCM16018_02139
ord_15		2,4-diaminopentanoate dehydrogenase	9	16NTM017_04955	20NTM058_04217	20NTM062_00067	20NTM121_05360	21NTM074_02164	22NTM124_04103	23NTM055_01597	DSM44998_01028	JCM16018_02053
pyrR		Bifunctional protein PyrR	9	16NTM017_01510	20NTM058_00173	20NTM062_03566	20NTM121_01206	21NTM074_00902	22NTM124_02307	23NTM055_04531	DSM44998_04947	JCM16018_00839
group_4433		Universal stress protein	9	16NTM017_02240	20NTM058_00929	20NTM062_02810	20NTM121_01939	21NTM074_00156	22NTM124_01576	23NTM055_03804	DSM44998_04224	JCM16018_00115
mmpL4_6		Siderophore exporter MmpL4	9	16NTM017_01979	20NTM058_00667	20NTM062_03072	20NTM121_01676	21NTM074_00418	22NTM124_01835	23NTM055_04061	DSM44998_04486	JCM16018_00377
group_4435		hypothetical protein	9	16NTM017_03931	20NTM058_03556	20NTM062_03875	20NTM121_03978	21NTM074_02367	22NTM124_04905	23NTM055_01795	DSM44998_00820	JCM16018_01844
carAc		Ferredoxin CarAc	9	16NTM017_02882	20NTM058_01949	20NTM062_00881	20NTM121_00594	21NTM074_01349	22NTM124_04592	23NTM055_01267	DSM44998_01339	JCM16018_02364
desA1_2		Putative acyl-[acyl-carrier-protein] desaturase DesA1	9	16NTM017_00211	20NTM058_02740	20NTM062_01672	20NTM121_03144	21NTM074_04419	22NTM124_03126	23NTM055_00384	DSM44998_02249	JCM16018_03272
nrdE		Ribonucleoside-diphosphate reductase subunit alpha	9	16NTM017_02043	20NTM058_00731	20NTM062_03008	20NTM121_01740	21NTM074_00354	22NTM124_01769	23NTM055_03995	DSM44998_04422	JCM16018_00313
group_4439		hypothetical protein	9	16NTM017_05039	20NTM058_03674	20NTM062_03756	20NTM121_04096	21NTM074_02247	22NTM124_04756	23NTM055_01680	DSM44998_00940	JCM16018_01965
cpo_1		Non-heme chloroperoxidase	9	16NTM017_00302	20NTM058_02831	20NTM062_01763	20NTM121_03053	21NTM074_04513	22NTM124_03217	23NTM055_00293	DSM44998_02339	JCM16018_03362
group_4440		HTH-type transcriptional repressor	9	16NTM017_02849	20NTM058_01982	20NTM062_00914	20NTM121_00561	21NTM074_01383	22NTM124_04623	23NTM055_01236	DSM44998_01372	JCM16018_02397
group_4441		putative oxidoreductase	9	16NTM017_04056	20NTM058_03427	20NTM062_04004	20NTM121_03853	21NTM074_02489	22NTM124_04211	23NTM055_01918	DSM44998_00697	JCM16018_01721
adh		Alcohol dehydrogenase	9	16NTM017_01084	20NTM058_04776	20NTM062_04880	20NTM121_04183	21NTM074_03036	22NTM124_00520	23NTM055_03009	DSM44998_03154	JCM16018_04177
iolS		Aldo-keto reductase IolS	9	16NTM017_04105	20NTM058_03378	20NTM062_04053	20NTM121_03804	21NTM074_02538	22NTM124_04260	23NTM055_01967	DSM44998_00648	JCM16018_01673
alsT		Amino-acid carrier protein AlsT	9	16NTM017_01694	20NTM058_00358	20NTM062_03381	20NTM121_01391	21NTM074_00717	22NTM124_02124	23NTM055_04349	DSM44998_04770	JCM16018_00662
group_4445		hypothetical protein	9	16NTM017_02014	20NTM058_00702	20NTM062_03037	20NTM121_01711	21NTM074_00383	22NTM124_01799	23NTM055_04025	DSM44998_04451	JCM16018_00342
group_4446		hypothetical protein	9	16NTM017_03493	20NTM058_01427	20NTM062_02313	20NTM121_02423	21NTM074_03887	22NTM124_01082	23NTM055_02419	DSM44998_03739	JCM16018_04761
group_4447		hypothetical protein	9	16NTM017_02370	20NTM058_02458	20NTM062_01390	20NTM121_00086	21NTM074_01856	22NTM124_02698	23NTM055_00814	DSM44998_01804	JCM16018_02828
ssb		Single-stranded DNA-binding protein	9	16NTM017_00847	20NTM058_04456	20NTM062_04640	20NTM121_03509	21NTM074_03272	22NTM124_00290	23NTM055_03239	DSM44998_02917	JCM16018_03941
fusA		Elongation factor G	9	16NTM017_03537	20NTM058_01383	20NTM062_02357	20NTM121_02379	21NTM074_03931	22NTM124_01126	23NTM055_02375	DSM44998_03783	JCM16018_04805
glxR		2-hydroxy-3-oxopropionate reductase	9	16NTM017_00308	20NTM058_02837	20NTM062_01769	20NTM121_03047	21NTM074_04519	22NTM124_03223	23NTM055_00287	DSM44998_02345	JCM16018_03368
group_4450		hypothetical protein	9	16NTM017_00635	20NTM058_04649	20NTM062_04447	20NTM121_03719	21NTM074_03486	22NTM124_00080	23NTM055_03449	DSM44998_02669	JCM16018_03693
lpqH_1		Lipoprotein LpqH	9	16NTM017_00300	20NTM058_02829	20NTM062_01761	20NTM121_03055	21NTM074_04511	22NTM124_03215	23NTM055_00295	DSM44998_02337	JCM16018_03360
degU_2		Transcriptional regulatory protein DegU	9	16NTM017_01630	20NTM058_00292	20NTM062_03447	20NTM121_01326	21NTM074_00783	22NTM124_02188	23NTM055_04413	DSM44998_04828	JCM16018_00720
ord_12		2,4-diaminopentanoate dehydrogenase	9	16NTM017_04057	20NTM058_03426	20NTM062_04005	20NTM121_03852	21NTM074_02490	22NTM124_04212	23NTM055_01919	DSM44998_00696	JCM16018_01720
icl2		Isocitrate lyase 2	9	16NTM017_04508	20NTM058_03246	20NTM062_04185	20NTM121_04806	21NTM074_02643	22NTM124_04365	23NTM055_02072	DSM44998_00499	JCM16018_01524
group_4455		hypothetical protein	9	16NTM017_02580	20NTM058_02251	20NTM062_01183	20NTM121_00294	21NTM074_01651	22NTM124_02492	23NTM055_01020	DSM44998_01595	JCM16018_02620
group_4456		hypothetical protein	9	16NTM017_03616	20NTM058_01304	20NTM062_02436	20NTM121_02300	21NTM074_04010	22NTM124_01203	23NTM055_02297	DSM44998_03863	JCM16018_04885
group_4457		hypothetical protein	9	16NTM017_03918	20NTM058_03569	20NTM062_03862	20NTM121_03991	21NTM074_02354	22NTM124_04918	23NTM055_01782	DSM44998_00833	JCM16018_01857
group_4458		hypothetical protein	9	16NTM017_02316	20NTM058_02512	20NTM062_01444	20NTM121_00032	21NTM074_01909	22NTM124_02752	23NTM055_00760	DSM44998_01857	JCM16018_02881
pgk		Phosphoglycerate kinase	9	16NTM017_01459	20NTM058_00122	20NTM062_03617	20NTM121_01155	21NTM074_00953	22NTM124_02357	23NTM055_04581	DSM44998_04998	JCM16018_00890
group_446		hypothetical protein	9	16NTM017_00316	20NTM058_02845	20NTM062_01777	20NTM121_03039	21NTM074_04527	22NTM124_03229	23NTM055_00281	DSM44998_02353	JCM16018_03376
mtcA1		Beta-carbonic anhydrase 1	9	16NTM017_02754	20NTM058_02077	20NTM062_01009	20NTM121_00467	21NTM074_01477	22NTM124_04718	23NTM055_01141	DSM44998_01466	JCM16018_02491
group_4461		Chloramphenicol efflux pump	9	16NTM017_01179	20NTM058_04870	20NTM062_04974	20NTM121_04277	21NTM074_02942	22NTM124_00610	23NTM055_02919	DSM44998_03249	JCM16018_04271
group_4462		hypothetical protein	9	16NTM017_00423	20NTM058_02952	20NTM062_01884	20NTM121_02932	21NTM074_04635	22NTM124_03340	23NTM055_00170	DSM44998_02460	JCM16018_03483
nanT_2		Sialic acid transporter NanT	9	16NTM017_05380	20NTM058_05223	20NTM062_05327	20NTM121_05290	21NTM074_05150	22NTM124_03651	23NTM055_04835	DSM44998_00200	JCM16018_01227
nlhH_1		Carboxylesterase NlhH	9	16NTM017_02885	20NTM058_01946	20NTM062_00878	20NTM121_00597	21NTM074_01346	22NTM124_04589	23NTM055_01270	DSM44998_01336	JCM16018_02361
rpe		Ribulose-phosphate 3-epimerase	9	16NTM017_01488	20NTM058_00151	20NTM062_03588	20NTM121_01184	21NTM074_00924	22NTM124_02329	23NTM055_04553	DSM44998_04969	JCM16018_00861
group_4466		hypothetical protein	9	16NTM017_01399	20NTM058_00062	20NTM062_03677	20NTM121_01095	21NTM074_01013	22NTM124_02416	23NTM055_04640	DSM44998_05059	JCM16018_00951
rho		Transcription termination factor Rho	9	16NTM017_02779	20NTM058_02052	20NTM062_00984	20NTM121_00492	21NTM074_01452	22NTM124_04694	23NTM055_01165	DSM44998_01441	JCM16018_02466
nadB		L-aspartate oxidase	9	16NTM017_04717	20NTM058_05073	20NTM062_05272	20NTM121_05075	21NTM074_05096	22NTM124_03790	23NTM055_04973	DSM44998_00031	JCM16018_01070
group_4469		Putative diacyglycerol O-acyltransferase	9	16NTM017_01474	20NTM058_00137	20NTM062_03602	20NTM121_01170	21NTM074_00938	22NTM124_02342	23NTM055_04566	DSM44998_04983	JCM16018_00875
group_447		hypothetical protein	9	16NTM017_00330	20NTM058_02859	20NTM062_01791	20NTM121_03025	21NTM074_04541	22NTM124_03243	23NTM055_00267	DSM44998_02367	JCM16018_03390
gdhI		Glucose 1-dehydrogenase 1	9	16NTM017_04966	20NTM058_04228	20NTM062_00056	20NTM121_05349	21NTM074_02175	22NTM124_04114	23NTM055_01608	DSM44998_01017	JCM16018_02042
group_4471		hypothetical protein	9	16NTM017_00512	20NTM058_03040	20NTM062_01972	20NTM121_02843	21NTM074_05363	22NTM124_03447	23NTM055_00063	DSM44998_02547	JCM16018_03571
alr		Alanine racemase	9	16NTM017_03670	20NTM058_01248	20NTM062_02491	20NTM121_02247	21NTM074_04065	22NTM124_01257	23NTM055_02243	DSM44998_03916	JCM16018_04939
dapE_2		Succinyl-diaminopimelate desuccinylase	9	16NTM017_02920	20NTM058_01914	20NTM062_00846	20NTM121_00632	21NTM074_01312	22NTM124_04558	23NTM055_01301	DSM44998_01302	JCM16018_02327
group_4474		Putative cytochrome P450 140	9	16NTM017_04561	20NTM058_03193	20NTM062_04238	20NTM121_04859	21NTM074_02696	22NTM124_04418	23NTM055_02125	DSM44998_00446	JCM16018_01471
group_4475		HTH-type transcriptional repressor	9	16NTM017_01425	20NTM058_00088	20NTM062_03651	20NTM121_01121	21NTM074_00987	22NTM124_02392	23NTM055_04616	DSM44998_05032	JCM16018_00924
glnA1		Glutamine synthetase	9	16NTM017_03877	20NTM058_03609	20NTM062_03822	20NTM121_04032	21NTM074_02313	22NTM124_04817	23NTM055_01741	DSM44998_00874	JCM16018_01899
murE		UDP-N-acetylmuramoyl-L-alanyl-D-glutamate--2,6-diaminopimelate ligase	9	16NTM017_03939	20NTM058_03548	20NTM062_03883	20NTM121_03970	21NTM074_02375	22NTM124_04897	23NTM055_01803	DSM44998_00812	JCM16018_01836
group_4478		hypothetical protein	9	16NTM017_01971	20NTM058_00659	20NTM062_03080	20NTM121_01668	21NTM074_00426	22NTM124_01843	23NTM055_04069	DSM44998_04494	JCM16018_00385
sucC		Succinate--CoA ligase [ADP-forming] subunit beta	9	16NTM017_02317	20NTM058_02511	20NTM062_01443	20NTM121_00033	21NTM074_01908	22NTM124_02751	23NTM055_00761	DSM44998_01856	JCM16018_02880
group_448		hypothetical protein	9	16NTM017_00331	20NTM058_02860	20NTM062_01792	20NTM121_03024	21NTM074_04542	22NTM124_03244	23NTM055_00266	DSM44998_02368	JCM16018_03391
group_4480		Putative coenzyme F420-dependent oxidoreductase	9	16NTM017_00813	20NTM058_04490	20NTM062_04606	20NTM121_03543	21NTM074_03306	22NTM124_00255	23NTM055_03274	DSM44998_02883	JCM16018_03907
bcpB		Putative peroxiredoxin	9	16NTM017_04732	20NTM058_05089	20NTM062_05256	20NTM121_05060	21NTM074_05081	22NTM124_03774	23NTM055_04957	DSM44998_00046	JCM16018_01085
group_4482		putative phosphatase	9	16NTM017_00493	20NTM058_03021	20NTM062_01953	20NTM121_02862	21NTM074_05382	22NTM124_03428	23NTM055_00082	DSM44998_02528	JCM16018_03552
nrgA		Ammonium transporter	9	16NTM017_04814	20NTM058_05172	20NTM062_05173	20NTM121_04977	21NTM074_04999	22NTM124_03701	23NTM055_04885	DSM44998_00128	JCM16018_01167
group_4484		hypothetical protein	9	16NTM017_03238	20NTM058_05388	20NTM062_02057	20NTM121_02683	21NTM074_03632	22NTM124_00825	23NTM055_02674	DSM44998_03483	JCM16018_04505
mutB		putative methylmalonyl-CoA mutase large subunit	9	16NTM017_01401	20NTM058_00064	20NTM062_03675	20NTM121_01097	21NTM074_01011	22NTM124_02414	23NTM055_04638	DSM44998_05057	JCM16018_00949
bluB		5,6-dimethylbenzimidazole synthase	9	16NTM017_01302	20NTM058_04994	20NTM062_05098	20NTM121_04400	21NTM074_02818	22NTM124_00731	23NTM055_02798	DSM44998_03373	JCM16018_04395
group_4487		hypothetical protein	9	16NTM017_00616	20NTM058_04668	20NTM062_04428	20NTM121_03738	21NTM074_03511	22NTM124_00042	23NTM055_03469	DSM44998_02650	JCM16018_03674
group_4488		Putative acyl-CoA dehydrogenase FadE17	9	16NTM017_03038	20NTM058_01796	20NTM062_00728	20NTM121_00750	21NTM074_01194	22NTM124_03929	23NTM055_01424	DSM44998_01184	JCM16018_02209
nadA		Quinolinate synthase A	9	16NTM017_04716	20NTM058_05072	20NTM062_05273	20NTM121_05076	21NTM074_05097	22NTM124_03791	23NTM055_04974	DSM44998_00030	JCM16018_01069
group_449		putative ketoamine kinase	9	16NTM017_00334	20NTM058_02863	20NTM062_01795	20NTM121_03021	21NTM074_04545	22NTM124_03247	23NTM055_00263	DSM44998_02371	JCM16018_03394
korB		2-oxoglutarate oxidoreductase subunit KorB	9	16NTM017_02990	20NTM058_01844	20NTM062_00776	20NTM121_00702	21NTM074_01242	22NTM124_03880	23NTM055_01375	DSM44998_01232	JCM16018_02257
ilvA		L-threonine dehydratase biosynthetic IlvA	9	16NTM017_04692	20NTM058_05048	20NTM062_05297	20NTM121_05100	21NTM074_05121	22NTM124_03815	23NTM055_04998	DSM44998_00006	JCM16018_01045
group_4492		hypothetical protein	9	16NTM017_01518	20NTM058_00181	20NTM062_03558	20NTM121_01214	21NTM074_00894	22NTM124_02300	23NTM055_04524	DSM44998_04939	JCM16018_00831
murG		UDP-N-acetylglucosamine--N-acetylmuramyl-(pentapeptide) pyrophosphoryl-undecaprenol N-acetylglucosamine transferase	9	16NTM017_03944	20NTM058_03543	20NTM062_03888	20NTM121_03965	21NTM074_02380	22NTM124_04892	23NTM055_01808	DSM44998_00807	JCM16018_01831
group_4494		hypothetical protein	9	16NTM017_01270	20NTM058_04962	20NTM062_05066	20NTM121_04368	21NTM074_02850	22NTM124_00700	23NTM055_02829	DSM44998_03341	JCM16018_04363
ephG		Epoxide hydrolase EphG	9	16NTM017_01762	20NTM058_00426	20NTM062_03313	20NTM121_01459	21NTM074_00649	22NTM124_02056	23NTM055_04281	DSM44998_04703	JCM16018_00595
pdxI_2		Pyridoxine 4-dehydrogenase	9	16NTM017_02156	20NTM058_00845	20NTM062_02894	20NTM121_01855	21NTM074_00240	22NTM124_01654	23NTM055_03882	DSM44998_04308	JCM16018_00199
group_4497	kstR2_3	HTH-type transcriptional repressor KstR2	9	16NTM017_00381	20NTM058_02910	20NTM062_01842	20NTM121_02974	21NTM074_04592	22NTM124_03295	23NTM055_00215	DSM44998_02418	JCM16018_03441
acoA_1		Acetoin:2,6-dichlorophenolindophenol oxidoreductase subunit alpha	9	16NTM017_02252	20NTM058_00941	20NTM062_02798	20NTM121_01951	21NTM074_00144	22NTM124_01564	23NTM055_03792	DSM44998_04212	JCM16018_00103
mycG_2		Mycinamicin IV hydroxylase/epoxidase	9	16NTM017_03462	20NTM058_01458	20NTM062_02282	20NTM121_02454	21NTM074_03856	22NTM124_01053	23NTM055_02448	DSM44998_03708	JCM16018_04730
group_45		putative protein	9	16NTM017_05447	20NTM058_01021	20NTM062_02718	20NTM121_02030	21NTM074_00064	22NTM124_01472	23NTM055_03700	DSM44998_04131	JCM16018_05156
group_450		hypothetical protein	9	16NTM017_00343	20NTM058_02872	20NTM062_01804	20NTM121_03012	21NTM074_04554	22NTM124_03256	23NTM055_00254	DSM44998_02380	JCM16018_03403
group_4500		hypothetical protein	9	16NTM017_01879	20NTM058_00567	20NTM062_03172	20NTM121_01576	21NTM074_00532	22NTM124_01939	23NTM055_04164	DSM44998_04586	JCM16018_00477
glmS		Glutamine--fructose-6-phosphate aminotransferase [isomerizing]	9	16NTM017_03664	20NTM058_01254	20NTM062_02485	20NTM121_02253	21NTM074_04058	22NTM124_01251	23NTM055_02249	DSM44998_03910	JCM16018_04933
argC		N-acetyl-gamma-glutamyl-phosphate reductase	9	16NTM017_04784	20NTM058_05141	20NTM062_05204	20NTM121_05008	21NTM074_05029	22NTM124_03723	23NTM055_04907	DSM44998_00098	JCM16018_01137
hoxH		NAD-reducing hydrogenase HoxS subunit beta	9	16NTM017_02266	20NTM058_00955	20NTM062_02784	20NTM121_01965	21NTM074_00130	22NTM124_01550	23NTM055_03778	DSM44998_04198	JCM16018_00089
aceE		Pyruvate dehydrogenase E1 component	9	16NTM017_03831	20NTM058_03654	20NTM062_03776	20NTM121_04076	21NTM074_02267	22NTM124_04776	23NTM055_01700	DSM44998_00920	JCM16018_01945
group_4505		hypothetical protein	9	16NTM017_02185	20NTM058_00874	20NTM062_02865	20NTM121_01884	21NTM074_00211	22NTM124_01625	23NTM055_03853	DSM44998_04279	JCM16018_00170
ask		Aspartokinase	9	16NTM017_00571	20NTM058_03098	20NTM062_04383	20NTM121_02765	21NTM074_05305	22NTM124_03506	23NTM055_00004	DSM44998_02605	JCM16018_03629
yfmJ		Putative NADP-dependent oxidoreductase YfmJ	9	16NTM017_01314	20NTM058_05006	20NTM062_05110	20NTM121_04412	21NTM074_02806	22NTM124_00743	23NTM055_02786	DSM44998_03385	JCM16018_04407
bbsG_3		(R)-benzylsuccinyl-CoA dehydrogenase	9	16NTM017_01070	20NTM058_04762	20NTM062_04866	20NTM121_04169	21NTM074_03050	22NTM124_00506	23NTM055_03023	DSM44998_03140	JCM16018_04163
group_4509		hypothetical protein	9	16NTM017_02501	20NTM058_02329	20NTM062_01261	20NTM121_00215	21NTM074_01728	22NTM124_02569	23NTM055_00943	DSM44998_01674	JCM16018_02699
group_4510		putative oxidoreductase	9	16NTM017_00275	20NTM058_02804	20NTM062_01736	20NTM121_03080	21NTM074_04483	22NTM124_03191	23NTM055_00319	DSM44998_02313	JCM16018_03336
smpB		SsrA-binding protein	9	16NTM017_02141	20NTM058_00829	20NTM062_02910	20NTM121_01840	21NTM074_00256	22NTM124_01669	23NTM055_03897	DSM44998_04324	JCM16018_00215
group_4512		hypothetical protein	9	16NTM017_01798	20NTM058_00485	20NTM062_03254	20NTM121_01495	21NTM074_00613	22NTM124_02019	23NTM055_04244	DSM44998_04667	JCM16018_00559
group_4513		Putative acetyltransferase	9	16NTM017_02021	20NTM058_00709	20NTM062_03030	20NTM121_01718	21NTM074_00376	22NTM124_01792	23NTM055_04018	DSM44998_04444	JCM16018_00335
purF		Amidophosphoribosyltransferase	9	16NTM017_00230	20NTM058_02759	20NTM062_01691	20NTM121_03125	21NTM074_04438	22NTM124_03147	23NTM055_00363	DSM44998_02268	JCM16018_03291
group_4515		hypothetical protein	9	16NTM017_01912	20NTM058_00600	20NTM062_03139	20NTM121_01609	21NTM074_00485	22NTM124_01903	23NTM055_04128	DSM44998_04553	JCM16018_00444
group_4516		hypothetical protein	9	16NTM017_02067	20NTM058_00755	20NTM062_02984	20NTM121_01764	21NTM074_00330	22NTM124_01746	23NTM055_03972	DSM44998_04398	JCM16018_00289
group_4517		Putative short-chain type dehydrogenase/reductase	9	16NTM017_00369	20NTM058_02898	20NTM062_01830	20NTM121_02986	21NTM074_04580	22NTM124_03283	23NTM055_00227	DSM44998_02406	JCM16018_03429
mshA_6		D-inositol 3-phosphate glycosyltransferase	9	16NTM017_03342	20NTM058_01580	20NTM062_02161	20NTM121_02579	21NTM074_03734	22NTM124_00929	23NTM055_02571	DSM44998_03587	JCM16018_04609
mhpC		2-hydroxy-6-oxononadienedioate/2-hydroxy-6-oxononatrienedioate hydrolase	9	16NTM017_00110	20NTM058_02652	20NTM062_01584	20NTM121_03232	21NTM074_04326	22NTM124_03032	23NTM055_00479	DSM44998_02142	JCM16018_03165
group_4520		hypothetical protein	9	16NTM017_02267	20NTM058_00956	20NTM062_02783	20NTM121_01966	21NTM074_00129	22NTM124_01549	23NTM055_03777	DSM44998_04197	JCM16018_00088
group_4521		hypothetical protein	9	16NTM017_04503	20NTM058_03251	20NTM062_04180	20NTM121_04801	21NTM074_02639	22NTM124_04360	23NTM055_02067	DSM44998_00520	JCM16018_01546
kshA_3		3-ketosteroid-9-alpha-monooxygenase, oxygenase component	9	16NTM017_02907	20NTM058_01927	20NTM062_00859	20NTM121_00619	21NTM074_01324	22NTM124_04570	23NTM055_01289	DSM44998_01314	JCM16018_02339
kshA_5		3-ketosteroid-9-alpha-monooxygenase, oxygenase component	9	16NTM017_00345	20NTM058_02874	20NTM062_01806	20NTM121_03010	21NTM074_04556	22NTM124_03259	23NTM055_00251	DSM44998_02382	JCM16018_03405
group_4524		putative protein	9	16NTM017_00030	20NTM058_02572	20NTM062_01504	20NTM121_03312	21NTM074_04246	22NTM124_02953	23NTM055_00558	DSM44998_02062	JCM16018_03084
group_4525		Putative acyl-CoA dehydrogenase FadE17	9	16NTM017_02547	20NTM058_02284	20NTM062_01216	20NTM121_00261	21NTM074_01684	22NTM124_02525	23NTM055_00987	DSM44998_01628	JCM16018_02653
nadD		putative nicotinate-nucleotide adenylyltransferase	9	16NTM017_03024	20NTM058_01810	20NTM062_00742	20NTM121_00736	21NTM074_01208	22NTM124_03914	23NTM055_01409	DSM44998_01198	JCM16018_02223
group_4527		putative protein	9	16NTM017_01706	20NTM058_00370	20NTM062_03369	20NTM121_01403	21NTM074_00705	22NTM124_02111	23NTM055_04336	DSM44998_04758	JCM16018_00650
ylbL		putative protein YlbL	9	16NTM017_05487	20NTM058_00980	20NTM062_02759	20NTM121_01990	21NTM074_00105	22NTM124_01513	23NTM055_03741	DSM44998_04172	JCM16018_00064
ctpC		Manganese-exporting P-type ATPase	9	16NTM017_05388	20NTM058_01081	20NTM062_02658	20NTM121_02089	21NTM074_00004	22NTM124_01412	23NTM055_03640	DSM44998_04071	JCM16018_05094
fadA5		Steroid 3-ketoacyl-CoA thiolase	9	16NTM017_00363	20NTM058_02892	20NTM062_01824	20NTM121_02992	21NTM074_04574	22NTM124_03277	23NTM055_00233	DSM44998_02400	JCM16018_03423
fbiD_2		hypothetical protein	9	16NTM017_03406	20NTM058_01516	20NTM062_02225	20NTM121_02514	21NTM074_03798	22NTM124_00994	23NTM055_02506	DSM44998_03650	JCM16018_04672
group_4531	hsaA_3	Flavin-dependent monooxygenase, oxygenase subunit HsaA	9	16NTM017_00396	20NTM058_02925	20NTM062_01857	20NTM121_02959	21NTM074_04608	22NTM124_03310	23NTM055_00200	DSM44998_02433	JCM16018_03456
ylmA		putative ABC transporter ATP-binding protein YlmA	9	16NTM017_02029	20NTM058_00717	20NTM062_03022	20NTM121_01726	21NTM074_00368	22NTM124_01784	23NTM055_04010	DSM44998_04436	JCM16018_00327
group_4533		hypothetical protein	9	16NTM017_02149	20NTM058_00837	20NTM062_02902	20NTM121_01848	21NTM074_00248	22NTM124_01661	23NTM055_03889	DSM44998_04316	JCM16018_00207
group_4534		hypothetical protein	9	16NTM017_03275	20NTM058_01647	20NTM062_02094	20NTM121_02646	21NTM074_03669	22NTM124_00862	23NTM055_02637	DSM44998_03520	JCM16018_04542
hflX		GTPase HflX	9	16NTM017_01749	20NTM058_00413	20NTM062_03326	20NTM121_01446	21NTM074_00662	22NTM124_02069	23NTM055_04294	DSM44998_04716	JCM16018_00608
whiB3		Redox- and pH-responsive transcriptional regulator WhiB3	9	16NTM017_03684	20NTM058_01234	20NTM062_02505	20NTM121_02233	21NTM074_04079	22NTM124_01275	23NTM055_02225	DSM44998_03930	JCM16018_04953
uvrB		UvrABC system protein B	9	16NTM017_04764	20NTM058_05121	20NTM062_05224	20NTM121_05028	21NTM074_05049	22NTM124_03742	23NTM055_04926	DSM44998_00078	JCM16018_01117
ddn		Deazaflavin-dependent nitroreductase	9	16NTM017_00365	20NTM058_02894	20NTM062_01826	20NTM121_02990	21NTM074_04576	22NTM124_03279	23NTM055_00231	DSM44998_02402	JCM16018_03425
group_4540		hypothetical protein	9	16NTM017_03224	20NTM058_05402	20NTM062_02043	20NTM121_02697	21NTM074_03618	22NTM124_00811	23NTM055_02688	DSM44998_03469	JCM16018_04491
glpD2		Glycerol-3-phosphate dehydrogenase 2	9	16NTM017_03780	20NTM058_01128	20NTM062_02611	20NTM121_02137	21NTM074_04173	22NTM124_01367	23NTM055_03595	DSM44998_04024	JCM16018_05047
group_4542		hypothetical protein	9	16NTM017_00272	20NTM058_02801	20NTM062_01733	20NTM121_03083	21NTM074_04480	22NTM124_03186	23NTM055_00324	DSM44998_02310	JCM16018_03333
rseA		Anti-sigma-E factor RseA	9	16NTM017_02697	20NTM058_02134	20NTM062_01066	20NTM121_00410	21NTM074_01534	22NTM124_04928	23NTM055_01084	DSM44998_01524	JCM16018_02549
group_4544		hypothetical protein	9	16NTM017_01539	20NTM058_00202	20NTM062_03537	20NTM121_01235	21NTM074_00873	22NTM124_02279	23NTM055_04503	DSM44998_04918	JCM16018_00810
group_4545		hypothetical protein	9	16NTM017_03976	20NTM058_03511	20NTM062_03920	20NTM121_03933	21NTM074_02411	22NTM124_04861	23NTM055_01839	DSM44998_00776	JCM16018_01800
group_4546		hypothetical protein	9	16NTM017_02165	20NTM058_00854	20NTM062_02885	20NTM121_01864	21NTM074_00231	22NTM124_01645	23NTM055_03873	DSM44998_04299	JCM16018_00190
nat		Arylamine N-acetyltransferase	9	16NTM017_00389	20NTM058_02918	20NTM062_01850	20NTM121_02966	21NTM074_04600	22NTM124_03303	23NTM055_00207	DSM44998_02426	JCM16018_03449
group_4548		hypothetical protein	9	16NTM017_05395	20NTM058_01074	20NTM062_02665	20NTM121_02082	21NTM074_00011	22NTM124_01419	23NTM055_03647	DSM44998_04078	JCM16018_05101
desA3_2		NADPH-dependent stearoyl-CoA 9-desaturase	9	16NTM017_05429	20NTM058_01039	20NTM062_02700	20NTM121_02048	21NTM074_00046	22NTM124_01453	23NTM055_03681	DSM44998_04113	JCM16018_05136
crt_5		Short-chain-enoyl-CoA hydratase	9	16NTM017_00371	20NTM058_02900	20NTM062_01832	20NTM121_02984	21NTM074_04582	22NTM124_03285	23NTM055_00225	DSM44998_02408	JCM16018_03431
group_4550		hypothetical protein	9	16NTM017_05301	20NTM058_05301	20NTM062_05405	20NTM121_05211	21NTM074_05229	22NTM124_03574	23NTM055_04758	DSM44998_00278	JCM16018_01305
algC		Phosphomannomutase/phosphoglucomutase	9	16NTM017_05402	20NTM058_01067	20NTM062_02672	20NTM121_02075	21NTM074_00018	22NTM124_01426	23NTM055_03654	DSM44998_04085	JCM16018_05108
group_4552		hypothetical protein	9	16NTM017_02893	20NTM058_01941	20NTM062_00873	20NTM121_00605	21NTM074_01338	22NTM124_04584	23NTM055_01275	DSM44998_01328	JCM16018_02353
group_4553		hypothetical protein	9	16NTM017_05244	20NTM058_05361	20NTM062_05465	20NTM121_05149	21NTM074_05288	22NTM124_03520	23NTM055_04704	DSM44998_00334	JCM16018_01361
hddA		D-glycero-alpha-D-manno-heptose 7-phosphate kinase	9	16NTM017_02364	20NTM058_02464	20NTM062_01396	20NTM121_00080	21NTM074_01862	22NTM124_02704	23NTM055_00808	DSM44998_01810	JCM16018_02834
hmp_4		3-ketosteroid-9-alpha-monooxygenase, ferredoxin reductase component	9	16NTM017_00397	20NTM058_02926	20NTM062_01858	20NTM121_02958	21NTM074_04609	22NTM124_03311	23NTM055_00199	DSM44998_02434	JCM16018_03457
group_4556		hypothetical protein	9	16NTM017_03407	20NTM058_01515	20NTM062_02226	20NTM121_02513	21NTM074_03799	22NTM124_00995	23NTM055_02505	DSM44998_03651	JCM16018_04673
group_4557		Steroid C26-monooxygenase	9	16NTM017_04550	20NTM058_03204	20NTM062_04227	20NTM121_04848	21NTM074_02685	22NTM124_04407	23NTM055_02114	DSM44998_00457	JCM16018_01482
mmpS5_2		Siderophore export accessory protein MmpS5	9	16NTM017_03030	20NTM058_01804	20NTM062_00736	20NTM121_00742	21NTM074_01202	22NTM124_03921	23NTM055_01416	DSM44998_01192	JCM16018_02217
senX3		Sensor-like histidine kinase senX3	9	16NTM017_03345	20NTM058_01577	20NTM062_02164	20NTM121_02576	21NTM074_03737	22NTM124_00932	23NTM055_02568	DSM44998_03590	JCM16018_04612
group_456		Putative CoA-transferase subunit beta	9	16NTM017_00373	20NTM058_02902	20NTM062_01834	20NTM121_02982	21NTM074_04584	22NTM124_03287	23NTM055_00223	DSM44998_02410	JCM16018_03433
xseA		Exodeoxyribonuclease 7 large subunit	9	16NTM017_02509	20NTM058_02321	20NTM062_01253	20NTM121_00223	21NTM074_01720	22NTM124_02561	23NTM055_00951	DSM44998_01666	JCM16018_02691
group_4561		hypothetical protein	9	16NTM017_02522	20NTM058_02309	20NTM062_01241	20NTM121_00236	21NTM074_01709	22NTM124_02550	23NTM055_00962	DSM44998_01653	JCM16018_02678
group_4562		hypothetical protein	9	16NTM017_00358	20NTM058_02887	20NTM062_01819	20NTM121_02997	21NTM074_04569	22NTM124_03272	23NTM055_00238	DSM44998_02395	JCM16018_03418
whiB1		Transcriptional regulator WhiB1	9	16NTM017_05455	20NTM058_01013	20NTM062_02726	20NTM121_02022	21NTM074_00072	22NTM124_01481	23NTM055_03709	DSM44998_04139	JCM16018_00031
group_4565		S-(hydroxymethyl)mycothiol dehydrogenase	9	16NTM017_05044	20NTM058_03669	20NTM062_03761	20NTM121_04091	21NTM074_02252	22NTM124_04761	23NTM055_01685	DSM44998_00935	JCM16018_01960
mmgC_6		Acyl-CoA dehydrogenase	9	16NTM017_02834	20NTM058_01997	20NTM062_00929	20NTM121_00546	21NTM074_01398	22NTM124_04638	23NTM055_01221	DSM44998_01387	JCM16018_02412
gabD1		Succinate-semialdehyde dehydrogenase [NADP(+)] 1	9	16NTM017_01232	20NTM058_04923	20NTM062_05027	20NTM121_04330	21NTM074_02889	22NTM124_00662	23NTM055_02867	DSM44998_03302	JCM16018_04324
nusG		Transcription termination/antitermination protein NusG	9	16NTM017_03504	20NTM058_01416	20NTM062_02324	20NTM121_02412	21NTM074_03898	22NTM124_01093	23NTM055_02408	DSM44998_03750	JCM16018_04772
group_4569		hypothetical protein	9	16NTM017_00342	20NTM058_02871	20NTM062_01803	20NTM121_03013	21NTM074_04553	22NTM124_03255	23NTM055_00255	DSM44998_02379	JCM16018_03402
group_457		hypothetical protein	9	16NTM017_00376	20NTM058_02905	20NTM062_01837	20NTM121_02979	21NTM074_04587	22NTM124_03290	23NTM055_00220	DSM44998_02413	JCM16018_03436
group_4570		hypothetical protein	9	16NTM017_00441	20NTM058_02970	20NTM062_01902	20NTM121_02914	21NTM074_04653	22NTM124_03377	23NTM055_00133	DSM44998_02478	JCM16018_03501
group_4571		Putative short-chain type dehydrogenase/reductase/MSMEI_5872	9	16NTM017_05253	20NTM058_05353	20NTM062_05457	20NTM121_05158	21NTM074_05279	22NTM124_03528	23NTM055_04712	DSM44998_00326	JCM16018_01353
pyrC		Dihydroorotase	9	16NTM017_01508	20NTM058_00171	20NTM062_03568	20NTM121_01204	21NTM074_00904	22NTM124_02309	23NTM055_04533	DSM44998_04949	JCM16018_00841
iscS		IscS-like cysteine desulfurase	9	16NTM017_01987	20NTM058_00675	20NTM062_03064	20NTM121_01684	21NTM074_00410	22NTM124_01827	23NTM055_04053	DSM44998_04478	JCM16018_00369
group_4574		putative protein	9	16NTM017_02320	20NTM058_02508	20NTM062_01440	20NTM121_00036	21NTM074_01905	22NTM124_02748	23NTM055_00764	DSM44998_01853	JCM16018_02877
lipB		Octanoyltransferase	9	16NTM017_03881	20NTM058_03605	20NTM062_03826	20NTM121_04028	21NTM074_02317	22NTM124_04821	23NTM055_01745	DSM44998_00870	JCM16018_01895
group_4576		hypothetical protein	9	16NTM017_04492	20NTM058_03261	20NTM062_04170	20NTM121_04790	21NTM074_02629	22NTM124_04350	23NTM055_02057	DSM44998_00530	JCM16018_01556
sigG_2		ECF RNA polymerase sigma factor SigG	9	16NTM017_01167	20NTM058_04859	20NTM062_04963	20NTM121_04266	21NTM074_02953	22NTM124_00600	23NTM055_02929	DSM44998_03238	JCM16018_04260
purN		Phosphoribosylglycinamide formyltransferase	9	16NTM017_02323	20NTM058_02505	20NTM062_01437	20NTM121_00039	21NTM074_01902	22NTM124_02745	23NTM055_00767	DSM44998_01850	JCM16018_02874
secA2		Protein translocase subunit SecA 2	9	16NTM017_04633	20NTM058_03121	20NTM062_04310	20NTM121_04931	21NTM074_02770	22NTM124_04494	23NTM055_02201	DSM44998_00374	JCM16018_01399
caiA_4		Crotonobetainyl-CoA reductase	9	16NTM017_00387	20NTM058_02916	20NTM062_01848	20NTM121_02968	21NTM074_04598	22NTM124_03301	23NTM055_00209	DSM44998_02424	JCM16018_03447
argG		Argininosuccinate synthase	9	16NTM017_04790	20NTM058_05147	20NTM062_05198	20NTM121_05002	21NTM074_05023	22NTM124_03717	23NTM055_04901	DSM44998_00104	JCM16018_01143
group_4581		hypothetical protein	9	16NTM017_03722	20NTM058_01186	20NTM062_02553	20NTM121_02195	21NTM074_04115	22NTM124_01309	23NTM055_03537	DSM44998_03965	JCM16018_04988
group_4582	mshA_6	D-inositol 3-phosphate glycosyltransferase	9	16NTM017_04447	20NTM058_03306	20NTM062_04125	20NTM121_04745	21NTM074_02608	22NTM124_04329	23NTM055_02036	DSM44998_00575	JCM16018_01601
der		GTPase Der	9	16NTM017_04836	20NTM058_05194	20NTM062_05151	20NTM121_04955	21NTM074_04977	22NTM124_03679	23NTM055_04863	DSM44998_00150	JCM16018_01189
ispH2		4-hydroxy-3-methylbut-2-enyl diphosphate reductase 2	9	16NTM017_02511	20NTM058_02319	20NTM062_01251	20NTM121_00225	21NTM074_01718	22NTM124_02559	23NTM055_00953	DSM44998_01664	JCM16018_02689
group_4585		hypothetical protein	9	16NTM017_01262	20NTM058_04954	20NTM062_05058	20NTM121_04360	21NTM074_02858	22NTM124_00691	23NTM055_02838	DSM44998_03333	JCM16018_04355
disA		DNA integrity scanning protein DisA	9	16NTM017_00417	20NTM058_02946	20NTM062_01878	20NTM121_02938	21NTM074_04629	22NTM124_03334	23NTM055_00176	DSM44998_02454	JCM16018_03477
caeA		Carboxylesterase A	9	16NTM017_03869	20NTM058_03616	20NTM062_03814	20NTM121_04039	21NTM074_02305	22NTM124_04810	23NTM055_01734	DSM44998_00881	JCM16018_01906
group_4588		putative oxidoreductase	9	16NTM017_01770	20NTM058_00434	20NTM062_03305	20NTM121_01467	21NTM074_00641	22NTM124_02048	23NTM055_04273	DSM44998_04695	JCM16018_00587
group_4589		hypothetical protein	9	16NTM017_01228	20NTM058_04919	20NTM062_05023	20NTM121_04326	21NTM074_02893	22NTM124_00654	23NTM055_02875	DSM44998_03298	JCM16018_04320
group_459		Thioredoxin-like reductase	9	16NTM017_00390	20NTM058_02919	20NTM062_01851	20NTM121_02965	21NTM074_04601	22NTM124_03304	23NTM055_00206	DSM44998_02427	JCM16018_03450
group_4590		hypothetical protein	9	16NTM017_03808	20NTM058_01100	20NTM062_02639	20NTM121_02109	21NTM074_04201	22NTM124_01393	23NTM055_03621	DSM44998_04052	JCM16018_05075
lpqB		Lipoprotein LpqB	9	16NTM017_05415	20NTM058_01054	20NTM062_02685	20NTM121_02062	21NTM074_00031	22NTM124_01439	23NTM055_03667	DSM44998_04098	JCM16018_05121
sir_1		Sulfite reductase [ferredoxin]	9	16NTM017_03060	20NTM058_01774	20NTM062_00706	20NTM121_00772	21NTM074_01172	22NTM124_03952	23NTM055_01447	DSM44998_01162	JCM16018_02187
lprN_2		Lipoprotein LprN	9	16NTM017_00318	20NTM058_02847	20NTM062_01779	20NTM121_03037	21NTM074_04529	22NTM124_03231	23NTM055_00279	DSM44998_02355	JCM16018_03378
group_4594		hypothetical protein	9	16NTM017_04409	20NTM058_03344	20NTM062_04087	20NTM121_04707	21NTM074_02570	22NTM124_04291	23NTM055_01998	DSM44998_00612	JCM16018_01638
sigX		ECF RNA polymerase sigma factor SigX	9	16NTM017_04084	20NTM058_03399	20NTM062_04032	20NTM121_03825	21NTM074_02517	22NTM124_04239	23NTM055_01946	DSM44998_00669	JCM16018_01693
fldA_1		Cinnamoyl-CoA:phenyllactate CoA-transferase	9	16NTM017_02864	20NTM058_01967	20NTM062_00899	20NTM121_00576	21NTM074_01367	22NTM124_04610	23NTM055_01249	DSM44998_01357	JCM16018_02382
dapA_1		4-hydroxy-tetrahydrodipicolinate synthase	9	16NTM017_01773	20NTM058_00437	20NTM062_03302	20NTM121_01470	21NTM074_00638	22NTM124_02045	23NTM055_04270	DSM44998_04692	JCM16018_00584
group_4598		Putative peptide transport permease protein	9	16NTM017_02752	20NTM058_02079	20NTM062_01011	20NTM121_00465	21NTM074_01479	22NTM124_04720	23NTM055_01139	DSM44998_01468	JCM16018_02493
group_4599		Putative ATPase	9	16NTM017_00514	20NTM058_03042	20NTM062_01974	20NTM121_02841	21NTM074_05361	22NTM124_03449	23NTM055_00061	DSM44998_02549	JCM16018_03573
ipsA		HTH-type transcriptional regulator IpsA	9	16NTM017_00401	20NTM058_02930	20NTM062_01862	20NTM121_02954	21NTM074_04613	22NTM124_03315	23NTM055_00195	DSM44998_02438	JCM16018_03461
group_4600		putative HTH-type transcriptional regulator	9	16NTM017_04624	20NTM058_03130	20NTM062_04301	20NTM121_04922	21NTM074_02761	22NTM124_04485	23NTM055_02192	DSM44998_00383	JCM16018_01408
group_4601		hypothetical protein	9	16NTM017_04104	20NTM058_03379	20NTM062_04052	20NTM121_03805	21NTM074_02537	22NTM124_04259	23NTM055_01966	DSM44998_00649	JCM16018_01674
group_4602		hypothetical protein	9	16NTM017_00280	20NTM058_02809	20NTM062_01741	20NTM121_03075	21NTM074_04488	22NTM124_03196	23NTM055_00314	DSM44998_02318	JCM16018_03341
asnB_1		Putative asparagine synthetase [glutamine-hydrolyzing]	9	16NTM017_03900	20NTM058_03586	20NTM062_03845	20NTM121_04009	21NTM074_02336	22NTM124_04840	23NTM055_01764	DSM44998_00851	JCM16018_01876
lprQ		L,D-transpeptidase 5	9	16NTM017_03339	20NTM058_01583	20NTM062_02158	20NTM121_02582	21NTM074_03731	22NTM124_00926	23NTM055_02574	DSM44998_03584	JCM16018_04606
nirD		Nitrite reductase (NADH) small subunit	9	16NTM017_01256	20NTM058_04948	20NTM062_05052	20NTM121_04354	21NTM074_02864	22NTM124_00685	23NTM055_02844	DSM44998_03327	JCM16018_04349
tdh_5		L-threonine 3-dehydrogenase	9	16NTM017_04513	20NTM058_03241	20NTM062_04190	20NTM121_04811	21NTM074_02648	22NTM124_04370	23NTM055_02077	DSM44998_00494	JCM16018_01519
atpG		ATP synthase gamma chain	9	16NTM017_02791	20NTM058_02040	20NTM062_00972	20NTM121_00504	21NTM074_01440	22NTM124_04682	23NTM055_01177	DSM44998_01429	JCM16018_02454
group_4608		hypothetical protein	9	16NTM017_00283	20NTM058_02812	20NTM062_01744	20NTM121_03072	21NTM074_04491	22NTM124_03199	23NTM055_00311	DSM44998_02321	JCM16018_03344
gno		3-beta-hydroxycholanate 3-dehydrogenase (NAD(+)) 2	9	16NTM017_01028	20NTM058_04721	20NTM062_04825	20NTM121_04127	21NTM074_03091	22NTM124_00467	23NTM055_03062	DSM44998_03099	JCM16018_04122
mntA		hypothetical protein	9	16NTM017_00402	20NTM058_02931	20NTM062_01863	20NTM121_02953	21NTM074_04614	22NTM124_03316	23NTM055_00194	DSM44998_02439	JCM16018_03462
group_4610		hypothetical protein	9	16NTM017_00842	20NTM058_04461	20NTM062_04635	20NTM121_03514	21NTM074_03277	22NTM124_00285	23NTM055_03244	DSM44998_02912	JCM16018_03936
group_4611		hypothetical protein	9	16NTM017_01148	20NTM058_04840	20NTM062_04944	20NTM121_04247	21NTM074_02972	22NTM124_00581	23NTM055_02948	DSM44998_03218	JCM16018_04241
group_4612		Heme uptake protein MmpL11	9	16NTM017_01187	20NTM058_04878	20NTM062_04982	20NTM121_04285	21NTM074_02934	22NTM124_00618	23NTM055_02911	DSM44998_03257	JCM16018_04279
trkA_2		Trk system potassium uptake protein TrkA	9	16NTM017_01716	20NTM058_00380	20NTM062_03359	20NTM121_01413	21NTM074_00695	22NTM124_02101	23NTM055_04326	DSM44998_04748	JCM16018_00640
group_4614		hypothetical protein	9	16NTM017_01207	20NTM058_04898	20NTM062_05002	20NTM121_04305	21NTM074_02914	22NTM124_00638	23NTM055_02891	DSM44998_03277	JCM16018_04299
group_4615		hypothetical protein	9	16NTM017_03540	20NTM058_01380	20NTM062_02360	20NTM121_02376	21NTM074_03934	22NTM124_01129	23NTM055_02372	DSM44998_03786	JCM16018_04808
group_4616		hypothetical protein	9	16NTM017_02935	20NTM058_01899	20NTM062_00831	20NTM121_00647	21NTM074_01297	22NTM124_04539	23NTM055_01320	DSM44998_01287	JCM16018_02312
feoB		Fe(2+) transporter FeoB	9	16NTM017_01921	20NTM058_00609	20NTM062_03130	20NTM121_01618	21NTM074_00476	22NTM124_01893	23NTM055_04118	DSM44998_04544	JCM16018_00435
dmdC_1		3-methylmercaptopropionyl-CoA dehydrogenase	9	16NTM017_01430	20NTM058_00093	20NTM062_03646	20NTM121_01126	21NTM074_00982	22NTM124_02387	23NTM055_04611	DSM44998_05027	JCM16018_00919
rmlB		dTDP-glucose 4,6-dehydratase	9	16NTM017_03634	20NTM058_01284	20NTM062_02456	20NTM121_02282	21NTM074_04028	22NTM124_01221	23NTM055_02279	DSM44998_03881	JCM16018_04903
glpQ		Glycerophosphodiester phosphodiesterase	9	16NTM017_00409	20NTM058_02938	20NTM062_01870	20NTM121_02946	21NTM074_04621	22NTM124_03326	23NTM055_00184	DSM44998_02446	JCM16018_03469
ilvC		Ketol-acid reductoisomerase (NADP(+))	9	16NTM017_01967	20NTM058_00655	20NTM062_03084	20NTM121_01664	21NTM074_00430	22NTM124_01847	23NTM055_04073	DSM44998_04498	JCM16018_00389
fadB_3		Fatty acid oxidation complex subunit alpha	9	16NTM017_01199	20NTM058_04890	20NTM062_04994	20NTM121_04297	21NTM074_02922	22NTM124_00630	23NTM055_02899	DSM44998_03269	JCM16018_04291
sufT		hypothetical protein	9	16NTM017_01433	20NTM058_00096	20NTM062_03643	20NTM121_01129	21NTM074_00979	22NTM124_02384	23NTM055_04608	DSM44998_05024	JCM16018_00916
pimA		Phosphatidyl-myo-inositol mannosyltransferase	9	16NTM017_01589	20NTM058_00252	20NTM062_03487	20NTM121_01285	21NTM074_00823	22NTM124_02229	23NTM055_04454	DSM44998_04868	JCM16018_00760
folD		Bifunctional protein FolD protein	9	16NTM017_03730	20NTM058_01178	20NTM062_02561	20NTM121_02187	21NTM074_04123	22NTM124_01317	23NTM055_03545	DSM44998_03973	JCM16018_04996
nrdF2		Ribonucleoside-diphosphate reductase subunit beta nrdF2	9	16NTM017_02036	20NTM058_00724	20NTM062_03015	20NTM121_01733	21NTM074_00361	22NTM124_01777	23NTM055_04003	DSM44998_04429	JCM16018_00320
group_4626		hypothetical protein	9	16NTM017_03331	20NTM058_01591	20NTM062_02150	20NTM121_02590	21NTM074_03723	22NTM124_00918	23NTM055_02582	DSM44998_03576	JCM16018_04598
group_4627		putative oxidoreductase/MSMEI_1564	9	16NTM017_03690	20NTM058_01228	20NTM062_02511	20NTM121_02227	21NTM074_04085	22NTM124_01280	23NTM055_03508	DSM44998_03936	JCM16018_04959
group_4628		hypothetical protein	9	16NTM017_02116	20NTM058_00804	20NTM062_02935	20NTM121_01814	21NTM074_00281	22NTM124_01695	23NTM055_03922	DSM44998_04349	JCM16018_00240
group_4629		hypothetical protein	9	16NTM017_01732	20NTM058_00396	20NTM062_03343	20NTM121_01429	21NTM074_00679	22NTM124_02086	23NTM055_04311	DSM44998_04733	JCM16018_00625
cysS		Cysteine--tRNA ligase	9	16NTM017_00411	20NTM058_02940	20NTM062_01872	20NTM121_02944	21NTM074_04623	22NTM124_03328	23NTM055_00182	DSM44998_02448	JCM16018_03471
group_4630		putative protein	9	16NTM017_00470	20NTM058_02998	20NTM062_01930	20NTM121_02885	21NTM074_05405	22NTM124_03405	23NTM055_00105	DSM44998_02505	JCM16018_03529
group_4631		Periplasmic [NiFeSe] hydrogenase small subunit	9	16NTM017_01840	20NTM058_00527	20NTM062_03212	20NTM121_01537	21NTM074_00571	22NTM124_01977	23NTM055_04202	DSM44998_04625	JCM16018_00517
group_4632		hypothetical protein	9	16NTM017_02884	20NTM058_01947	20NTM062_00879	20NTM121_00596	21NTM074_01347	22NTM124_04590	23NTM055_01269	DSM44998_01337	JCM16018_02362
aroK		Shikimate kinase	9	16NTM017_01527	20NTM058_00190	20NTM062_03549	20NTM121_01223	21NTM074_00885	22NTM124_02291	23NTM055_04515	DSM44998_04930	JCM16018_00822
fadA_8		Putative acyltransferase	9	16NTM017_00060	20NTM058_02602	20NTM062_01534	20NTM121_03282	21NTM074_04276	22NTM124_02982	23NTM055_00529	DSM44998_02092	JCM16018_03114
kasB_1		3-oxoacyl-[acyl-carrier-protein] synthase 2	9	16NTM017_03826	20NTM058_03659	20NTM062_03771	20NTM121_04081	21NTM074_02262	22NTM124_04771	23NTM055_01695	DSM44998_00925	JCM16018_01950
group_4636		putative protein	9	16NTM017_01609	20NTM058_00271	20NTM062_03468	20NTM121_01305	21NTM074_00804	22NTM124_02209	23NTM055_04434	DSM44998_04849	JCM16018_00741
galE1_2		UDP-glucose 4-epimerase	9	16NTM017_00473	20NTM058_03001	20NTM062_01933	20NTM121_02882	21NTM074_05402	22NTM124_03408	23NTM055_00102	DSM44998_02508	JCM16018_03532
group_4638		Putative short-chain type dehydrogenase/reductase	9	16NTM017_01102	20NTM058_04794	20NTM062_04898	20NTM121_04201	21NTM074_03018	22NTM124_00538	23NTM055_02991	DSM44998_03172	JCM16018_04195
ppiB		putative peptidyl-prolyl cis-trans isomerase B	9	16NTM017_01561	20NTM058_00224	20NTM062_03515	20NTM121_01257	21NTM074_00851	22NTM124_02257	23NTM055_04481	DSM44998_04896	JCM16018_00788
ispD		2-C-methyl-D-erythritol 4-phosphate cytidylyltransferase	9	16NTM017_00413	20NTM058_02942	20NTM062_01874	20NTM121_02942	21NTM074_04625	22NTM124_03330	23NTM055_00180	DSM44998_02450	JCM16018_03473
group_4640		hypothetical protein	9	16NTM017_00869	20NTM058_04434	20NTM062_04662	20NTM121_03487	21NTM074_03250	22NTM124_00312	23NTM055_03217	DSM44998_02939	JCM16018_03963
yoaD		Putative 2-hydroxyacid dehydrogenase YoaD	9	16NTM017_03601	20NTM058_01319	20NTM062_02421	20NTM121_02315	21NTM074_03995	22NTM124_01188	23NTM055_02312	DSM44998_03848	JCM16018_04870
group_4642		hypothetical protein	9	16NTM017_01155	20NTM058_04847	20NTM062_04951	20NTM121_04254	21NTM074_02965	22NTM124_00588	23NTM055_02941	DSM44998_03226	JCM16018_04248
ppk		Polyphosphate kinase	9	16NTM017_01952	20NTM058_00640	20NTM062_03099	20NTM121_01649	21NTM074_00445	22NTM124_01862	23NTM055_04088	DSM44998_04513	JCM16018_00404
group_4644		hypothetical protein	9	16NTM017_02973	20NTM058_01861	20NTM062_00793	20NTM121_00685	21NTM074_01259	22NTM124_03863	23NTM055_01358	DSM44998_01249	JCM16018_02274
acn		Aconitate hydratase A	9	16NTM017_01424	20NTM058_00087	20NTM062_03652	20NTM121_01120	21NTM074_00988	22NTM124_02393	23NTM055_04617	DSM44998_05033	JCM16018_00925
group_4646		Putative coenzyme F420-dependent oxidoreductase	9	16NTM017_00339	20NTM058_02868	20NTM062_01800	20NTM121_03016	21NTM074_04550	22NTM124_03252	23NTM055_00258	DSM44998_02376	JCM16018_03399
group_4647		hypothetical protein	9	16NTM017_03280	20NTM058_01642	20NTM062_02099	20NTM121_02641	21NTM074_03674	22NTM124_00867	23NTM055_02632	DSM44998_03525	JCM16018_04547
gyrA1		DNA gyrase subunit A	9	16NTM017_00903	20NTM058_04399	20NTM062_04697	20NTM121_03453	21NTM074_03215	22NTM124_00347	23NTM055_03182	DSM44998_02974	JCM16018_03998
atpB		ATP synthase subunit a	9	16NTM017_02786	20NTM058_02045	20NTM062_00977	20NTM121_00499	21NTM074_01445	22NTM124_04687	23NTM055_01172	DSM44998_01434	JCM16018_02459
group_465		hypothetical protein	9	16NTM017_00418	20NTM058_02947	20NTM062_01879	20NTM121_02937	21NTM074_04630	22NTM124_03335	23NTM055_00175	DSM44998_02455	JCM16018_03478
group_4650		hypothetical protein	9	16NTM017_03514	20NTM058_01406	20NTM062_02334	20NTM121_02402	21NTM074_03908	22NTM124_01103	23NTM055_02398	DSM44998_03760	JCM16018_04782
mmpL5_1		Siderophore exporter MmpL5	9	16NTM017_04113	20NTM058_03370	20NTM062_04061	20NTM121_03796	21NTM074_02546	22NTM124_04268	23NTM055_01975	DSM44998_00640	JCM16018_01665
prfA		Peptide chain release factor 1	9	16NTM017_02781	20NTM058_02050	20NTM062_00982	20NTM121_00494	21NTM074_01450	22NTM124_04692	23NTM055_01167	DSM44998_01439	JCM16018_02464
group_4653		hypothetical protein	9	16NTM017_01641	20NTM058_00304	20NTM062_03435	20NTM121_01337	21NTM074_00772	22NTM124_02177	23NTM055_04402	DSM44998_04816	JCM16018_00708
group_4654		2-dehydropantoate 2-reductase	9	16NTM017_01548	20NTM058_00211	20NTM062_03528	20NTM121_01244	21NTM074_00864	22NTM124_02270	23NTM055_04494	DSM44998_04909	JCM16018_00801
hsaD_5		4,5:9,10-diseco-3-hydroxy-5,9,17-trioxoandrosta-1(10),2-diene-4-oate hydrolase	9	16NTM017_05332	20NTM058_05271	20NTM062_05375	20NTM121_05242	21NTM074_05198	22NTM124_03603	23NTM055_04787	DSM44998_00248	JCM16018_01275
group_4656		putative protein	9	16NTM017_03337	20NTM058_01585	20NTM062_02156	20NTM121_02584	21NTM074_03729	22NTM124_00924	23NTM055_02576	DSM44998_03582	JCM16018_04604
sthA		putative soluble pyridine nucleotide transhydrogenase	9	16NTM017_01738	20NTM058_00402	20NTM062_03337	20NTM121_01435	21NTM074_00673	22NTM124_02080	23NTM055_04305	DSM44998_04727	JCM16018_00619
carB_1		Carbamoyl-phosphate synthase large chain	9	16NTM017_01505	20NTM058_00168	20NTM062_03571	20NTM121_01201	21NTM074_00907	22NTM124_02312	23NTM055_04536	DSM44998_04952	JCM16018_00844
group_4659		hypothetical protein	9	16NTM017_00090	20NTM058_02632	20NTM062_01564	20NTM121_03252	21NTM074_04306	22NTM124_03012	23NTM055_00499	DSM44998_02122	JCM16018_03144
mutY		Adenine DNA glycosylase	9	16NTM017_00420	20NTM058_02949	20NTM062_01881	20NTM121_02935	21NTM074_04632	22NTM124_03337	23NTM055_00173	DSM44998_02457	JCM16018_03480
gltX		Glutamate--tRNA ligase	9	16NTM017_01961	20NTM058_00649	20NTM062_03090	20NTM121_01658	21NTM074_00436	22NTM124_01853	23NTM055_04079	DSM44998_04504	JCM16018_00395
group_4661		hypothetical protein	9	16NTM017_03553	20NTM058_01367	20NTM062_02373	20NTM121_02363	21NTM074_03947	22NTM124_01142	23NTM055_02359	DSM44998_03799	JCM16018_04821
mtcA2		Carbonic anhydrase 2	9	16NTM017_00419	20NTM058_02948	20NTM062_01880	20NTM121_02936	21NTM074_04631	22NTM124_03336	23NTM055_00174	DSM44998_02456	JCM16018_03479
cwsA		Cell wall synthesis protein CwsA	9	16NTM017_00899	20NTM058_04403	20NTM062_04693	20NTM121_03457	21NTM074_03219	22NTM124_00343	23NTM055_03186	DSM44998_02970	JCM16018_03994
purL		Phosphoribosylformylglycinamidine synthase subunit PurL	9	16NTM017_00234	20NTM058_02763	20NTM062_01695	20NTM121_03121	21NTM074_04442	22NTM124_03151	23NTM055_00359	DSM44998_02272	JCM16018_03295
mmgC_10		Acyl-CoA dehydrogenase	9	16NTM017_01201	20NTM058_04892	20NTM062_04996	20NTM121_04299	21NTM074_02920	22NTM124_00632	23NTM055_02897	DSM44998_03271	JCM16018_04293
fldA_5		Cinnamoyl-CoA:phenyllactate CoA-transferase	9	16NTM017_00093	20NTM058_02635	20NTM062_01567	20NTM121_03249	21NTM074_04309	22NTM124_03015	23NTM055_00496	DSM44998_02125	JCM16018_03147
group_4667		Putative permease	9	16NTM017_01927	20NTM058_00615	20NTM062_03124	20NTM121_01624	21NTM074_00470	22NTM124_01887	23NTM055_04112	DSM44998_04538	JCM16018_00429
mftF		Putative mycofactocin biosynthesis glycosyltransferase MftF	9	16NTM017_03550	20NTM058_01370	20NTM062_02370	20NTM121_02366	21NTM074_03944	22NTM124_01139	23NTM055_02362	DSM44998_03796	JCM16018_04818
group_4669		hypothetical protein	9	16NTM017_00223	20NTM058_02752	20NTM062_01684	20NTM121_03132	21NTM074_04431	22NTM124_03140	23NTM055_00370	DSM44998_02261	JCM16018_03284
hyfB_2		Hydrogenase-4 component B	9	16NTM017_00425	20NTM058_02954	20NTM062_01886	20NTM121_02930	21NTM074_04637	22NTM124_03342	23NTM055_00168	DSM44998_02462	JCM16018_03485
group_4670		hypothetical protein	9	16NTM017_02470	20NTM058_02360	20NTM062_01292	20NTM121_00184	21NTM074_01759	22NTM124_02600	23NTM055_00912	DSM44998_01705	JCM16018_02730
glfT1		Galactofuranosyltransferase GlfT1	9	16NTM017_00683	20NTM058_04601	20NTM062_04495	20NTM121_03671	21NTM074_03438	22NTM124_00128	23NTM055_03401	DSM44998_02752	JCM16018_03776
mbtK_1		Lysine N-acyltransferase MbtK	9	16NTM017_02111	20NTM058_00799	20NTM062_02940	20NTM121_01809	21NTM074_00286	22NTM124_01700	23NTM055_03927	DSM44998_04354	JCM16018_00245
group_4673		hypothetical protein	9	16NTM017_01958	20NTM058_00646	20NTM062_03093	20NTM121_01655	21NTM074_00439	22NTM124_01856	23NTM055_04082	DSM44998_04507	JCM16018_00398
ino1		Inositol-3-phosphate synthase	9	16NTM017_00855	20NTM058_04448	20NTM062_04648	20NTM121_03501	21NTM074_03264	22NTM124_00298	23NTM055_03231	DSM44998_02925	JCM16018_03949
group_4675		hypothetical protein	9	16NTM017_01259	20NTM058_04951	20NTM062_05055	20NTM121_04357	21NTM074_02861	22NTM124_00688	23NTM055_02841	DSM44998_03330	JCM16018_04352
add		Adenosine deaminase	9	16NTM017_03764	20NTM058_01144	20NTM062_02595	20NTM121_02153	21NTM074_04157	22NTM124_01351	23NTM055_03579	DSM44998_04007	JCM16018_05030
group_4677		hypothetical protein	9	16NTM017_04449	20NTM058_03304	20NTM062_04127	20NTM121_04747	21NTM074_02610	22NTM124_04331	23NTM055_02038	DSM44998_00573	JCM16018_01599
group_4678		hypothetical protein	9	16NTM017_01145	20NTM058_04837	20NTM062_04941	20NTM121_04244	21NTM074_02975	22NTM124_00578	23NTM055_02951	DSM44998_03215	JCM16018_04238
secD		Protein translocase subunit SecD	9	16NTM017_01567	20NTM058_00230	20NTM062_03509	20NTM121_01263	21NTM074_00845	22NTM124_02251	23NTM055_04475	DSM44998_04890	JCM16018_00782
ndhK		NAD(P)H-quinone oxidoreductase subunit K, chloroplastic	9	16NTM017_00426	20NTM058_02955	20NTM062_01887	20NTM121_02929	21NTM074_04638	22NTM124_03343	23NTM055_00167	DSM44998_02463	JCM16018_03486
group_4680		Putative short-chain type dehydrogenase/reductase/MSMEI_5872	9	16NTM017_00140	20NTM058_02682	20NTM062_01614	20NTM121_03202	21NTM074_04356	22NTM124_03062	23NTM055_00449	DSM44998_02172	JCM16018_03195
prrB_1		Sensor-type histidine kinase PrrB	9	16NTM017_00020	20NTM058_02562	20NTM062_01494	20NTM121_03322	21NTM074_04236	22NTM124_02943	23NTM055_00568	DSM44998_02052	JCM16018_03074
group_4682		hypothetical protein	9	16NTM017_03411	20NTM058_01511	20NTM062_02230	20NTM121_02509	21NTM074_03803	22NTM124_00999	23NTM055_02501	DSM44998_03655	JCM16018_04677
ppsA		Phosphoenolpyruvate synthase	9	16NTM017_02231	20NTM058_00920	20NTM062_02819	20NTM121_01930	21NTM074_00165	22NTM124_01585	23NTM055_03813	DSM44998_04233	JCM16018_00124
ftsW		putative peptidoglycan glycosyltransferase FtsW	9	16NTM017_03943	20NTM058_03544	20NTM062_03887	20NTM121_03966	21NTM074_02379	22NTM124_04893	23NTM055_01807	DSM44998_00808	JCM16018_01832
menB_2		1,4-dihydroxy-2-naphthoyl-CoA synthase	9	16NTM017_03312	20NTM058_01610	20NTM062_02131	20NTM121_02609	21NTM074_03704	22NTM124_00899	23NTM055_02601	DSM44998_03557	JCM16018_04579
group_4686		hypothetical protein	9	16NTM017_01989	20NTM058_00677	20NTM062_03062	20NTM121_01686	21NTM074_00408	22NTM124_01825	23NTM055_04051	DSM44998_04476	JCM16018_00367
group_4687		putative protein	9	16NTM017_01926	20NTM058_00614	20NTM062_03125	20NTM121_01623	21NTM074_00471	22NTM124_01888	23NTM055_04113	DSM44998_04539	JCM16018_00430
eccA3		ESX-3 secretion system protein EccA3	9	16NTM017_01288	20NTM058_04980	20NTM062_05084	20NTM121_04386	21NTM074_02832	22NTM124_00717	23NTM055_02812	DSM44998_03359	JCM16018_04381
gltA2		Citrate synthase 1	9	16NTM017_00023	20NTM058_02565	20NTM062_01497	20NTM121_03319	21NTM074_04239	22NTM124_02946	23NTM055_00565	DSM44998_02055	JCM16018_03077
panD		Aspartate 1-decarboxylase	9	16NTM017_00439	20NTM058_02968	20NTM062_01900	20NTM121_02916	21NTM074_04651	22NTM124_03375	23NTM055_00135	DSM44998_02476	JCM16018_03499
secA1		Protein translocase subunit SecA 1	9	16NTM017_05418	20NTM058_01051	20NTM062_02688	20NTM121_02059	21NTM074_00034	22NTM124_01442	23NTM055_03670	DSM44998_04101	JCM16018_05124
pntB		NAD(P) transhydrogenase subunit beta	9	16NTM017_01108	20NTM058_04800	20NTM062_04904	20NTM121_04207	21NTM074_03012	22NTM124_00544	23NTM055_02985	DSM44998_03178	JCM16018_04201
group_4692		hypothetical protein	9	16NTM017_00802	20NTM058_04501	20NTM062_04595	20NTM121_03554	21NTM074_03317	22NTM124_00244	23NTM055_03285	DSM44998_02872	JCM16018_03896
group_4693		hypothetical protein	9	16NTM017_00315	20NTM058_02844	20NTM062_01776	20NTM121_03040	21NTM074_04526	22NTM124_03228	23NTM055_00282	DSM44998_02352	JCM16018_03375
gloB_2		Hydroxyacylglutathione hydrolase	9	16NTM017_05043	20NTM058_03670	20NTM062_03760	20NTM121_04092	21NTM074_02251	22NTM124_04760	23NTM055_01684	DSM44998_00936	JCM16018_01961
group_4695		Putative short-chain type dehydrogenase/reductase/MSMEI_5872	9	16NTM017_02833	20NTM058_01998	20NTM062_00930	20NTM121_00545	21NTM074_01399	22NTM124_04639	23NTM055_01220	DSM44998_01388	JCM16018_02413
group_4696		Steroid C26-monooxygenase	9	16NTM017_00337	20NTM058_02866	20NTM062_01798	20NTM121_03018	21NTM074_04548	22NTM124_03250	23NTM055_00260	DSM44998_02374	JCM16018_03397
murA		UDP-N-acetylglucosamine 1-carboxyvinyltransferase	9	16NTM017_02796	20NTM058_02035	20NTM062_00967	20NTM121_00509	21NTM074_01435	22NTM124_04677	23NTM055_01182	DSM44998_01424	JCM16018_02449
group_4698		hypothetical protein	9	16NTM017_03290	20NTM058_01632	20NTM062_02109	20NTM121_02631	21NTM074_03684	22NTM124_00878	23NTM055_02622	DSM44998_03535	JCM16018_04557
group_4699		Butyryl-CoA dehydrogenase	9	16NTM017_01247	20NTM058_04938	20NTM062_05042	20NTM121_04345	21NTM074_02874	22NTM124_00675	23NTM055_02854	DSM44998_03317	JCM16018_04339
folK		2-amino-4-hydroxy-6-hydroxymethyldihydropteridine pyrophosphokinase	9	16NTM017_00444	20NTM058_02973	20NTM062_01905	20NTM121_02911	21NTM074_04656	22NTM124_03380	23NTM055_00130	DSM44998_02481	JCM16018_03504
group_4700		hypothetical protein	9	16NTM017_01092	20NTM058_04784	20NTM062_04888	20NTM121_04191	21NTM074_03028	22NTM124_00528	23NTM055_03001	DSM44998_03162	JCM16018_04185
group_4701		hypothetical protein	9	16NTM017_01161	20NTM058_04853	20NTM062_04957	20NTM121_04260	21NTM074_02959	22NTM124_00594	23NTM055_02935	DSM44998_03232	JCM16018_04254
group_4702		hypothetical protein	9	16NTM017_00550	20NTM058_03077	20NTM062_04362	20NTM121_02805	21NTM074_05326	22NTM124_03485	23NTM055_00025	DSM44998_02584	JCM16018_03608
fbpB		Diacylglycerol acyltransferase/mycolyltransferase Ag85B	9	16NTM017_04554	20NTM058_03200	20NTM062_04231	20NTM121_04852	21NTM074_02689	22NTM124_04411	23NTM055_02118	DSM44998_00453	JCM16018_01478
group_4704		hypothetical protein	9	16NTM017_01719	20NTM058_00383	20NTM062_03356	20NTM121_01416	21NTM074_00692	22NTM124_02098	23NTM055_04323	DSM44998_04745	JCM16018_00637
group_4705		hypothetical protein	9	16NTM017_01502	20NTM058_00165	20NTM062_03574	20NTM121_01198	21NTM074_00910	22NTM124_02315	23NTM055_04539	DSM44998_04955	JCM16018_00847
metZ		O-succinylhomoserine sulfhydrylase	9	16NTM017_03234	20NTM058_05392	20NTM062_02053	20NTM121_02687	21NTM074_03628	22NTM124_00821	23NTM055_02678	DSM44998_03479	JCM16018_04501
adoK		Adenosine kinase	9	16NTM017_03899	20NTM058_03587	20NTM062_03844	20NTM121_04010	21NTM074_02335	22NTM124_04839	23NTM055_01763	DSM44998_00852	JCM16018_01877
group_4708		hypothetical protein	9	16NTM017_02239	20NTM058_00928	20NTM062_02811	20NTM121_01938	21NTM074_00157	22NTM124_01577	23NTM055_03805	DSM44998_04225	JCM16018_00116
lpqH_2		Lipoprotein LpqH	9	16NTM017_00660	20NTM058_04624	20NTM062_04472	20NTM121_03694	21NTM074_03461	22NTM124_00105	23NTM055_03424	DSM44998_02694	JCM16018_03718
folB		Dihydroneopterin aldolase	9	16NTM017_00445	20NTM058_02974	20NTM062_01906	20NTM121_02910	21NTM074_04657	22NTM124_03381	23NTM055_00129	DSM44998_02482	JCM16018_03505
group_4710		putative FAD-linked oxidoreductase	9	16NTM017_02726	20NTM058_02105	20NTM062_01037	20NTM121_00439	21NTM074_01505	22NTM124_04957	23NTM055_01113	DSM44998_01495	JCM16018_02520
fadI		3-ketoacyl-CoA thiolase FadI	9	16NTM017_01246	20NTM058_04937	20NTM062_05041	20NTM121_04344	21NTM074_02875	22NTM124_00674	23NTM055_02855	DSM44998_03316	JCM16018_04338
paaF		2,3-dehydroadipyl-CoA hydratase	9	16NTM017_00336	20NTM058_02865	20NTM062_01797	20NTM121_03019	21NTM074_04547	22NTM124_03249	23NTM055_00261	DSM44998_02373	JCM16018_03396
group_4715		2-haloacrylate reductase	9	16NTM017_01945	20NTM058_00633	20NTM062_03106	20NTM121_01642	21NTM074_00452	22NTM124_01869	23NTM055_04095	DSM44998_04520	JCM16018_00411
uvrC		UvrABC system protein C	9	16NTM017_01478	20NTM058_00141	20NTM062_03598	20NTM121_01174	21NTM074_00934	22NTM124_02338	23NTM055_04562	DSM44998_04979	JCM16018_00871
group_4717		hypothetical protein	9	16NTM017_01268	20NTM058_04960	20NTM062_05064	20NTM121_04366	21NTM074_02852	22NTM124_00697	23NTM055_02832	DSM44998_03339	JCM16018_04361
group_4718		hypothetical protein	9	16NTM017_03802	20NTM058_01106	20NTM062_02633	20NTM121_02115	21NTM074_04195	22NTM124_01387	23NTM055_03615	DSM44998_04046	JCM16018_05069
group_4719		hypothetical protein	9	16NTM017_01189	20NTM058_04880	20NTM062_04984	20NTM121_04287	21NTM074_02932	22NTM124_00620	23NTM055_02909	DSM44998_03259	JCM16018_04281
group_4720		putative aldehyde dehydrogenase	9	16NTM017_03315	20NTM058_01607	20NTM062_02134	20NTM121_02606	21NTM074_03707	22NTM124_00902	23NTM055_02598	DSM44998_03560	JCM16018_04582
php		Phosphotriesterase homology protein	9	16NTM017_01222	20NTM058_04913	20NTM062_05017	20NTM121_04320	21NTM074_02899	22NTM124_00653	23NTM055_02876	DSM44998_03292	JCM16018_04314
fabD		Malonyl CoA-acyl carrier protein transacylase	9	16NTM017_03829	20NTM058_03656	20NTM062_03774	20NTM121_04078	21NTM074_02265	22NTM124_04774	23NTM055_01698	DSM44998_00922	JCM16018_01947
group_4723		hypothetical protein	9	16NTM017_00805	20NTM058_04498	20NTM062_04598	20NTM121_03551	21NTM074_03314	22NTM124_00247	23NTM055_03282	DSM44998_02875	JCM16018_03899
cycB		Cyclodextrin-binding protein	9	16NTM017_04072	20NTM058_03411	20NTM062_04020	20NTM121_03837	21NTM074_02505	22NTM124_04227	23NTM055_01934	DSM44998_00681	JCM16018_01705
hsaA_4		Flavin-dependent monooxygenase, oxygenase subunit HsaA	9	16NTM017_04462	20NTM058_03291	20NTM062_04140	20NTM121_04760	21NTM074_02623	22NTM124_04344	23NTM055_02051	DSM44998_00560	JCM16018_01586
group_4726		Putative HTH-type transcriptional regulator	9	16NTM017_02758	20NTM058_02073	20NTM062_01005	20NTM121_00471	21NTM074_01473	22NTM124_04714	23NTM055_01145	DSM44998_01462	JCM16018_02487
group_4727		putative protein	9	16NTM017_03140	20NTM058_01694	20NTM062_00626	20NTM121_00852	21NTM074_01092	22NTM124_04048	23NTM055_01543	DSM44998_01083	JCM16018_02108
group_4728		hypothetical protein	9	16NTM017_02598	20NTM058_02233	20NTM062_01165	20NTM121_00313	21NTM074_01633	22NTM124_02474	23NTM055_01038	DSM44998_01577	JCM16018_02602
mmgC_7		Acyl-CoA dehydrogenase	9	16NTM017_02333	20NTM058_02495	20NTM062_01427	20NTM121_00049	21NTM074_01892	22NTM124_02735	23NTM055_00777	DSM44998_01840	JCM16018_02864
group_473		hypothetical protein	9	16NTM017_00459	20NTM058_02987	20NTM062_01919	20NTM121_02896	21NTM074_05416	22NTM124_03394	23NTM055_00116	DSM44998_02494	JCM16018_03518
group_4730		Acyl-CoA dehydrogenase fadE12	9	16NTM017_02330	20NTM058_02498	20NTM062_01430	20NTM121_00046	21NTM074_01895	22NTM124_02738	23NTM055_00774	DSM44998_01843	JCM16018_02867
group_4731		hypothetical protein	9	16NTM017_00720	20NTM058_04564	20NTM062_04532	20NTM121_03634	21NTM074_03399	22NTM124_00164	23NTM055_03365	DSM44998_02791	JCM16018_03815
group_4732		hypothetical protein	9	16NTM017_02968	20NTM058_01866	20NTM062_00798	20NTM121_00680	21NTM074_01264	22NTM124_03858	23NTM055_01353	DSM44998_01254	JCM16018_02279
group_4733		putative HTH-type transcriptional regulator	9	16NTM017_00278	20NTM058_02807	20NTM062_01739	20NTM121_03077	21NTM074_04486	22NTM124_03194	23NTM055_00316	DSM44998_02316	JCM16018_03339
group_4734		hypothetical protein	9	16NTM017_00468	20NTM058_02996	20NTM062_01928	20NTM121_02887	21NTM074_05407	22NTM124_03403	23NTM055_00107	DSM44998_02503	JCM16018_03527
group_4735		hypothetical protein	9	16NTM017_01725	20NTM058_00389	20NTM062_03350	20NTM121_01422	21NTM074_00686	22NTM124_02092	23NTM055_04317	DSM44998_04739	JCM16018_00631
group_4736		hypothetical protein	9	16NTM017_00321	20NTM058_02850	20NTM062_01782	20NTM121_03034	21NTM074_04532	22NTM124_03234	23NTM055_00276	DSM44998_02358	JCM16018_03381
group_4737		hypothetical protein	9	16NTM017_00078	20NTM058_02620	20NTM062_01552	20NTM121_03264	21NTM074_04294	22NTM124_03000	23NTM055_00511	DSM44998_02110	JCM16018_03132
group_4738	fabH_2	3-oxoacyl-[acyl-carrier-protein] synthase 3	9	16NTM017_03399	20NTM058_01523	20NTM062_02218	20NTM121_02521	21NTM074_03791	22NTM124_00987	23NTM055_02513	DSM44998_03643	JCM16018_04665
mctB		Copper transporter MctB	9	16NTM017_04826	20NTM058_05184	20NTM062_05161	20NTM121_04965	21NTM074_04987	22NTM124_03689	23NTM055_04873	DSM44998_00140	JCM16018_01179
group_474		putative PPE family protein PPE32	9	16NTM017_00460	20NTM058_02988	20NTM062_01920	20NTM121_02895	21NTM074_05415	22NTM124_03395	23NTM055_00115	DSM44998_02495	JCM16018_03519
hyfB_1		Hydrogenase-4 component B	9	16NTM017_00422	20NTM058_02951	20NTM062_01883	20NTM121_02933	21NTM074_04634	22NTM124_03339	23NTM055_00171	DSM44998_02459	JCM16018_03482
thyX		Flavin-dependent thymidylate synthase	9	16NTM017_01774	20NTM058_00438	20NTM062_03301	20NTM121_01471	21NTM074_00637	22NTM124_02044	23NTM055_04269	DSM44998_04691	JCM16018_00583
murJ		lipid II flippase MurJ	9	16NTM017_02394	20NTM058_02434	20NTM062_01366	20NTM121_00110	21NTM074_01832	22NTM124_02674	23NTM055_00838	DSM44998_01780	JCM16018_02804
group_4743		Cytochrome P450 144	9	16NTM017_02557	20NTM058_02274	20NTM062_01206	20NTM121_00271	21NTM074_01674	22NTM124_02515	23NTM055_00997	DSM44998_01618	JCM16018_02643
group_4744		hypothetical protein	9	16NTM017_02008	20NTM058_00696	20NTM062_03043	20NTM121_01705	21NTM074_00389	22NTM124_01806	23NTM055_04032	DSM44998_04457	JCM16018_00348
group_4745		6-phosphogluconate dehydrogenase, NAD(+)-dependent, decarboxylating	9	16NTM017_02528	20NTM058_02303	20NTM062_01235	20NTM121_00242	21NTM074_01703	22NTM124_02544	23NTM055_00968	DSM44998_01647	JCM16018_02672
group_4746		hypothetical protein	9	16NTM017_02718	20NTM058_02113	20NTM062_01045	20NTM121_00431	21NTM074_01513	22NTM124_04949	23NTM055_01105	DSM44998_01503	JCM16018_02528
echA8_6		putative enoyl-CoA hydratase echA8	9	16NTM017_04432	20NTM058_03321	20NTM062_04110	20NTM121_04730	21NTM074_02593	22NTM124_04314	23NTM055_02021	DSM44998_00589	JCM16018_01615
caiD_2		Carnitinyl-CoA dehydratase	9	16NTM017_02562	20NTM058_02269	20NTM062_01201	20NTM121_00276	21NTM074_01669	22NTM124_02510	23NTM055_01002	DSM44998_01613	JCM16018_02638
mhpF_2		Acetaldehyde dehydrogenase	9	16NTM017_00352	20NTM058_02881	20NTM062_01813	20NTM121_03003	21NTM074_04563	22NTM124_03266	23NTM055_00244	DSM44998_02389	JCM16018_03412
group_475		PE-PGRS family protein PE_PGRS16	9	16NTM017_00461	20NTM058_02989	20NTM062_01921	20NTM121_02894	21NTM074_05414	22NTM124_03396	23NTM055_00114	DSM44998_02496	JCM16018_03520
group_4750		hypothetical protein	9	16NTM017_02621	20NTM058_02210	20NTM062_01142	20NTM121_00336	21NTM074_01610	22NTM124_04977	23NTM055_01054	DSM44998_01554	JCM16018_02579
rutD_1		Putative aminoacrylate hydrolase RutD	9	16NTM017_02195	20NTM058_00884	20NTM062_02855	20NTM121_01894	21NTM074_00201	22NTM124_01615	23NTM055_03843	DSM44998_04269	JCM16018_00160
embC		putative arabinosyltransferase C	9	16NTM017_00694	20NTM058_04590	20NTM062_04506	20NTM121_03660	21NTM074_03427	22NTM124_00139	23NTM055_03390	DSM44998_02763	JCM16018_03787
lcfB_10		Long-chain-fatty-acid--CoA ligase	9	16NTM017_05445	20NTM058_01023	20NTM062_02716	20NTM121_02032	21NTM074_00062	22NTM124_01470	23NTM055_03698	DSM44998_04129	JCM16018_05153
crt_2		Short-chain-enoyl-CoA hydratase	9	16NTM017_00171	20NTM058_02713	20NTM062_01645	20NTM121_03171	21NTM074_04387	22NTM124_03093	23NTM055_00418	DSM44998_02203	JCM16018_03226
fabG2_2		putative oxidoreductase	9	16NTM017_00348	20NTM058_02877	20NTM062_01809	20NTM121_03007	21NTM074_04559	22NTM124_03262	23NTM055_00248	DSM44998_02385	JCM16018_03408
ald_3		3-succinoylsemialdehyde-pyridine dehydrogenase	9	16NTM017_01038	20NTM058_04731	20NTM062_04835	20NTM121_04137	21NTM074_03081	22NTM124_00477	23NTM055_03052	DSM44998_03109	JCM16018_04132
pyrG		CTP synthase	9	16NTM017_04827	20NTM058_05185	20NTM062_05160	20NTM121_04964	21NTM074_04986	22NTM124_03688	23NTM055_04872	DSM44998_00141	JCM16018_01180
rsmI		Ribosomal RNA small subunit methyltransferase I	9	16NTM017_02375	20NTM058_02453	20NTM062_01385	20NTM121_00091	21NTM074_01851	22NTM124_02693	23NTM055_00819	DSM44998_01799	JCM16018_02823
trpE		Anthranilate synthase component 1	9	16NTM017_04733	20NTM058_05090	20NTM062_05255	20NTM121_05059	21NTM074_05080	22NTM124_03773	23NTM055_04956	DSM44998_00047	JCM16018_01086
group_476		26 kDa periplasmic immunogenic protein	9	16NTM017_00462	20NTM058_02990	20NTM062_01922	20NTM121_02893	21NTM074_05413	22NTM124_03397	23NTM055_00113	DSM44998_02497	JCM16018_03521
mtnP		S-methyl-5'-thioadenosine phosphorylase	9	16NTM017_03401	20NTM058_01521	20NTM062_02220	20NTM121_02519	21NTM074_03793	22NTM124_00989	23NTM055_02511	DSM44998_03645	JCM16018_04667
birA		Bifunctional ligase/repressor BirA	9	16NTM017_03815	20NTM058_01093	20NTM062_02646	20NTM121_02102	21NTM074_04208	22NTM124_01400	23NTM055_03628	DSM44998_04059	JCM16018_05082
selA		L-seryl-tRNA(Sec) selenium transferase	9	16NTM017_00544	20NTM058_03071	20NTM062_04356	20NTM121_02811	21NTM074_05331	22NTM124_03479	23NTM055_00031	DSM44998_02578	JCM16018_03602
purH		Bifunctional purine biosynthesis protein PurH	9	16NTM017_02324	20NTM058_02504	20NTM062_01436	20NTM121_00040	21NTM074_01901	22NTM124_02744	23NTM055_00768	DSM44998_01849	JCM16018_02873
group_4764		Methyl-branched lipid omega-hydroxylase	9	16NTM017_02081	20NTM058_00769	20NTM062_02970	20NTM121_01778	21NTM074_00316	22NTM124_01732	23NTM055_03958	DSM44998_04384	JCM16018_00275
group_4765		Acyl-CoA dehydrogenase FadE34	9	16NTM017_02058	20NTM058_00746	20NTM062_02993	20NTM121_01755	21NTM074_00339	22NTM124_01755	23NTM055_03981	DSM44998_04408	JCM16018_00299
group_4766		hypothetical protein	9	16NTM017_00672	20NTM058_04612	20NTM062_04484	20NTM121_03682	21NTM074_03449	22NTM124_00117	23NTM055_03412	DSM44998_02741	JCM16018_03765
group_4767		3 beta-hydroxysteroid dehydrogenase/Delta 5-->4-isomerase	9	16NTM017_02507	20NTM058_02323	20NTM062_01255	20NTM121_00221	21NTM074_01722	22NTM124_02563	23NTM055_00949	DSM44998_01668	JCM16018_02693
lexA		LexA repressor	9	16NTM017_01746	20NTM058_00410	20NTM062_03329	20NTM121_01443	21NTM074_00665	22NTM124_02072	23NTM055_04297	DSM44998_04719	JCM16018_00611
gyrB		DNA gyrase subunit B	9	16NTM017_00904	20NTM058_04398	20NTM062_04698	20NTM121_03452	21NTM074_03214	22NTM124_00348	23NTM055_03181	DSM44998_02975	JCM16018_03999
group_477		hypothetical protein	9	16NTM017_00469	20NTM058_02997	20NTM062_01929	20NTM121_02886	21NTM074_05406	22NTM124_03404	23NTM055_00106	DSM44998_02504	JCM16018_03528
group_4770		hypothetical protein	9	16NTM017_01931	20NTM058_00619	20NTM062_03120	20NTM121_01628	21NTM074_00466	22NTM124_01882	23NTM055_04108	DSM44998_04534	JCM16018_00425
group_4771		putative HTH-type transcriptional regulator	9	16NTM017_02042	20NTM058_00730	20NTM062_03009	20NTM121_01739	21NTM074_00355	22NTM124_01771	23NTM055_03997	DSM44998_04423	JCM16018_00314
yceI		Protein YceI	9	16NTM017_02168	20NTM058_00857	20NTM062_02882	20NTM121_01867	21NTM074_00228	22NTM124_01642	23NTM055_03870	DSM44998_04296	JCM16018_00187
devS_1		Oxygen sensor histidine kinase response regulator DevS/DosS	9	16NTM017_02242	20NTM058_00931	20NTM062_02808	20NTM121_01941	21NTM074_00154	22NTM124_01574	23NTM055_03802	DSM44998_04222	JCM16018_00113
dut		Deoxyuridine 5'-triphosphate nucleotidohydrolase	9	16NTM017_01722	20NTM058_00386	20NTM062_03353	20NTM121_01419	21NTM074_00689	22NTM124_02095	23NTM055_04320	DSM44998_04742	JCM16018_00634
pnbA_2		Para-nitrobenzyl esterase	9	16NTM017_04063	20NTM058_03420	20NTM062_04011	20NTM121_03846	21NTM074_02496	22NTM124_04218	23NTM055_01925	DSM44998_00690	JCM16018_01714
group_4776		putative enoyl-CoA hydratase echA12	9	16NTM017_01709	20NTM058_00373	20NTM062_03366	20NTM121_01406	21NTM074_00702	22NTM124_02108	23NTM055_04333	DSM44998_04755	JCM16018_00647
soj		Sporulation initiation inhibitor protein Soj	9	16NTM017_05461	20NTM058_01007	20NTM062_02732	20NTM121_02016	21NTM074_00078	22NTM124_01487	23NTM055_03715	DSM44998_04145	JCM16018_00037
group_4778		hypothetical protein	9	16NTM017_02959	20NTM058_01875	20NTM062_00807	20NTM121_00671	21NTM074_01273	22NTM124_03849	23NTM055_01344	DSM44998_01263	JCM16018_02288
group_4779		hypothetical protein	9	16NTM017_05328	20NTM058_05275	20NTM062_05379	20NTM121_05238	21NTM074_05202	22NTM124_03599	23NTM055_04783	DSM44998_00252	JCM16018_01279
ppm1_1		Polyprenol monophosphomannose synthase	9	16NTM017_00471	20NTM058_02999	20NTM062_01931	20NTM121_02884	21NTM074_05404	22NTM124_03406	23NTM055_00104	DSM44998_02506	JCM16018_03530
menD		2-succinyl-5-enolpyruvyl-6-hydroxy-3-cyclohexene-1-carboxylate synthase	9	16NTM017_03422	20NTM058_01500	20NTM062_02241	20NTM121_02498	21NTM074_03814	22NTM124_01010	23NTM055_02490	DSM44998_03666	JCM16018_04688
group_4781		Cytochrome P450-SU2	9	16NTM017_04060	20NTM058_03423	20NTM062_04008	20NTM121_03849	21NTM074_02493	22NTM124_04215	23NTM055_01922	DSM44998_00693	JCM16018_01717
group_4782		Acyl-CoA dehydrogenase FadE34	9	16NTM017_00399	20NTM058_02928	20NTM062_01860	20NTM121_02956	21NTM074_04611	22NTM124_03313	23NTM055_00197	DSM44998_02436	JCM16018_03459
group_4783		hypothetical protein	9	16NTM017_03321	20NTM058_01601	20NTM062_02140	20NTM121_02600	21NTM074_03713	22NTM124_00908	23NTM055_02592	DSM44998_03566	JCM16018_04588
group_4784		hypothetical protein	9	16NTM017_03409	20NTM058_01513	20NTM062_02228	20NTM121_02511	21NTM074_03801	22NTM124_00997	23NTM055_02503	DSM44998_03653	JCM16018_04675
COQ5_1		2-methoxy-6-polyprenyl-1,4-benzoquinol methylase, mitochondrial	9	16NTM017_02026	20NTM058_00714	20NTM062_03025	20NTM121_01723	21NTM074_00371	22NTM124_01787	23NTM055_04013	DSM44998_04439	JCM16018_00330
group_4786		hypothetical protein	9	16NTM017_00474	20NTM058_03002	20NTM062_01934	20NTM121_02881	21NTM074_05401	22NTM124_03409	23NTM055_00101	DSM44998_02509	JCM16018_03533
pnbA_1		Para-nitrobenzyl esterase	9	16NTM017_02506	20NTM058_02324	20NTM062_01256	20NTM121_00220	21NTM074_01723	22NTM124_02564	23NTM055_00948	DSM44998_01669	JCM16018_02694
mmpL4_4		Siderophore exporter MmpL4	9	16NTM017_03348	20NTM058_01574	20NTM062_02167	20NTM121_02573	21NTM074_03740	22NTM124_00935	23NTM055_02565	DSM44998_03593	JCM16018_04615
group_4789		Putative aminoglycoside phosphotransferase	9	16NTM017_02192	20NTM058_00881	20NTM062_02858	20NTM121_01891	21NTM074_00204	22NTM124_01618	23NTM055_03846	DSM44998_04272	JCM16018_00163
moaA		hypothetical protein	9	16NTM017_00483	20NTM058_03011	20NTM062_01943	20NTM121_02872	21NTM074_05392	22NTM124_03418	23NTM055_00092	DSM44998_02518	JCM16018_03542
tatB		Sec-independent protein translocase protein TatB	9	16NTM017_02699	20NTM058_02132	20NTM062_01064	20NTM121_00412	21NTM074_01532	22NTM124_04930	23NTM055_01086	DSM44998_01522	JCM16018_02547
group_4791		hypothetical protein	9	16NTM017_03447	20NTM058_01475	20NTM062_02266	20NTM121_02472	21NTM074_03839	22NTM124_01041	23NTM055_02460	DSM44998_03692	JCM16018_04714
group_4792		hypothetical protein	9	16NTM017_01813	20NTM058_00500	20NTM062_03239	20NTM121_01510	21NTM074_00598	22NTM124_02004	23NTM055_04229	DSM44998_04652	JCM16018_00544
ssuD_4		Alkanesulfonate monooxygenase	9	16NTM017_05357	20NTM058_05246	20NTM062_05350	20NTM121_05267	21NTM074_05173	22NTM124_03628	23NTM055_04812	DSM44998_00223	JCM16018_01250
group_4794	ctpI_1	putative cation-transporting ATPase I	9	16NTM017_01019	20NTM058_04712	20NTM062_04816	20NTM121_04118	21NTM074_03100	22NTM124_00458	23NTM055_03071	DSM44998_03090	JCM16018_04113
serB1		Phosphoserine phosphatase SerB1	9	16NTM017_03366	20NTM058_01556	20NTM062_02185	20NTM121_02555	21NTM074_03758	22NTM124_00953	23NTM055_02547	DSM44998_03610	JCM16018_04632
fbiA		Phosphoenolpyruvate transferase	9	16NTM017_05398	20NTM058_01071	20NTM062_02668	20NTM121_02079	21NTM074_00014	22NTM124_01422	23NTM055_03650	DSM44998_04081	JCM16018_05104
ppk2		Polyphosphate:GDP phosphotransferase	9	16NTM017_05426	20NTM058_01042	20NTM062_02697	20NTM121_02051	21NTM074_00043	22NTM124_01450	23NTM055_03678	DSM44998_04110	JCM16018_05133
caiD_5		Carnitinyl-CoA dehydratase	9	16NTM017_03492	20NTM058_01428	20NTM062_02312	20NTM121_02424	21NTM074_03886	22NTM124_01081	23NTM055_02420	DSM44998_03738	JCM16018_04760
group_4799		putative enoyl-CoA hydratase echA17	9	16NTM017_02027	20NTM058_00715	20NTM062_03024	20NTM121_01724	21NTM074_00370	22NTM124_01786	23NTM055_04012	DSM44998_04438	JCM16018_00329
group_48		hypothetical protein	9	16NTM017_00036	20NTM058_02578	20NTM062_01510	20NTM121_03306	21NTM074_04252	22NTM124_02959	23NTM055_00552	DSM44998_02068	JCM16018_03090
group_480		hypothetical protein	9	16NTM017_00484	20NTM058_03012	20NTM062_01944	20NTM121_02871	21NTM074_05391	22NTM124_03419	23NTM055_00091	DSM44998_02519	JCM16018_03543
fprA_1		NADPH-ferredoxin reductase FprA	9	16NTM017_02147	20NTM058_00835	20NTM062_02904	20NTM121_01846	21NTM074_00250	22NTM124_01663	23NTM055_03891	DSM44998_04318	JCM16018_00209
group_4801		hypothetical protein	9	16NTM017_05497	20NTM058_05199	20NTM062_05146	20NTM121_05480	21NTM074_05420	22NTM124_03674	23NTM055_04858	DSM44998_00164	JCM16018_01204
murT		Lipid II isoglutaminyl synthase (glutamine-hydrolyzing) subunit MurT	9	16NTM017_00574	20NTM058_03101	20NTM062_04386	20NTM121_02762	21NTM074_05302	22NTM124_03509	23NTM055_00001	DSM44998_02608	JCM16018_03632
group_4803		hypothetical protein	9	16NTM017_01892	20NTM058_00580	20NTM062_03159	20NTM121_01589	21NTM074_00505	22NTM124_01923	23NTM055_04148	DSM44998_04573	JCM16018_00464
group_4804		Putative coenzyme F420-dependent oxidoreductase	9	16NTM017_03661	20NTM058_01257	20NTM062_02482	20NTM121_02256	21NTM074_04055	22NTM124_01248	23NTM055_02252	DSM44998_03907	JCM16018_04930
dnaN		Beta sliding clamp	9	16NTM017_00907	20NTM058_04395	20NTM062_04701	20NTM121_03449	21NTM074_03211	22NTM124_00351	23NTM055_03178	DSM44998_02978	JCM16018_04002
dnaX		DNA polymerase III subunit gamma/tau	9	16NTM017_00588	20NTM058_04696	20NTM062_04400	20NTM121_03766	21NTM074_03539	22NTM124_00014	23NTM055_03497	DSM44998_02622	JCM16018_03646
serB		Phosphoserine phosphatase	9	16NTM017_02030	20NTM058_00718	20NTM062_03021	20NTM121_01727	21NTM074_00367	22NTM124_01783	23NTM055_04009	DSM44998_04435	JCM16018_00326
moeA1		Molybdopterin molybdenumtransferase 1	9	16NTM017_02345	20NTM058_02483	20NTM062_01415	20NTM121_00061	21NTM074_01880	22NTM124_02723	23NTM055_00789	DSM44998_01828	JCM16018_02852
dgt		Deoxyguanosinetriphosphate triphosphohydrolase-like protein	9	16NTM017_03107	20NTM058_01727	20NTM062_00659	20NTM121_00819	21NTM074_01125	22NTM124_03994	23NTM055_01489	DSM44998_01115	JCM16018_02140
lgt_1		Phosphatidylglycerol--prolipoprotein diacylglyceryl transferase	9	16NTM017_00485	20NTM058_03013	20NTM062_01945	20NTM121_02870	21NTM074_05390	22NTM124_03420	23NTM055_00090	DSM44998_02520	JCM16018_03544
adhC		NADP-dependent alcohol dehydrogenase C	9	16NTM017_02033	20NTM058_00721	20NTM062_03018	20NTM121_01730	21NTM074_00364	22NTM124_01780	23NTM055_04006	DSM44998_04432	JCM16018_00323
group_4811		hypothetical protein	9	16NTM017_03087	20NTM058_01747	20NTM062_00679	20NTM121_00799	21NTM074_01145	22NTM124_03974	23NTM055_01469	DSM44998_01135	JCM16018_02160
mutM_1		Formamidopyrimidine-DNA glycosylase	9	16NTM017_02308	20NTM058_02520	20NTM062_01452	20NTM121_00024	21NTM074_01917	22NTM124_02760	23NTM055_00752	DSM44998_01865	JCM16018_02889
group_4813		hypothetical protein	9	16NTM017_02369	20NTM058_02459	20NTM062_01391	20NTM121_00085	21NTM074_01857	22NTM124_02699	23NTM055_00813	DSM44998_01805	JCM16018_02829
fabH_1		3-oxoacyl-[acyl-carrier-protein] synthase 3	9	16NTM017_02233	20NTM058_00922	20NTM062_02817	20NTM121_01932	21NTM074_00163	22NTM124_01583	23NTM055_03811	DSM44998_04231	JCM16018_00122
nusB		Transcription antitermination protein NusB	9	16NTM017_01520	20NTM058_00183	20NTM062_03556	20NTM121_01216	21NTM074_00892	22NTM124_02298	23NTM055_04522	DSM44998_04937	JCM16018_00829
ispE		4-diphosphocytidyl-2-C-methyl-D-erythritol kinase	9	16NTM017_02407	20NTM058_02421	20NTM062_01353	20NTM121_00123	21NTM074_01820	22NTM124_02662	23NTM055_00851	DSM44998_01767	JCM16018_02791
calA_2		Coniferyl-alcohol dehydrogenase	9	16NTM017_00157	20NTM058_02699	20NTM062_01631	20NTM121_03185	21NTM074_04373	22NTM124_03079	23NTM055_00432	DSM44998_02189	JCM16018_03212
fadD3_3		3-[(3aS,4S,7aS)-7a-methyl-1,5-dioxo-octahydro-1H-inden-4-yl]propanoyl:CoA ligase	9	16NTM017_00384	20NTM058_02913	20NTM062_01845	20NTM121_02971	21NTM074_04595	22NTM124_03298	23NTM055_00212	DSM44998_02421	JCM16018_03444
group_4819		Putative threonylcarbamoyl-AMP synthase	9	16NTM017_02783	20NTM058_02048	20NTM062_00980	20NTM121_00496	21NTM074_01448	22NTM124_04690	23NTM055_01169	DSM44998_01437	JCM16018_02462
group_482		hypothetical protein	9	16NTM017_00486	20NTM058_03014	20NTM062_01946	20NTM121_02869	21NTM074_05389	22NTM124_03421	23NTM055_00089	DSM44998_02521	JCM16018_03545
group_4820		hypothetical protein	9	16NTM017_01003	20NTM058_04295	20NTM062_04801	20NTM121_03354	21NTM074_03116	22NTM124_00442	23NTM055_03087	DSM44998_03073	JCM16018_04097
guaB		Inosine-5'-monophosphate dehydrogenase	9	16NTM017_03689	20NTM058_01229	20NTM062_02510	20NTM121_02228	21NTM074_04084	22NTM124_01279	23NTM055_03507	DSM44998_03935	JCM16018_04958
group_4822		hypothetical protein	9	16NTM017_00608	20NTM058_04676	20NTM062_04420	20NTM121_03746	21NTM074_03519	22NTM124_00034	23NTM055_03477	DSM44998_02642	JCM16018_03666
mlaE_3		Intermembrane phospholipid transport system permease protein MlaE	9	16NTM017_03985	20NTM058_03502	20NTM062_03929	20NTM121_03924	21NTM074_02420	22NTM124_05004	23NTM055_01848	DSM44998_00767	JCM16018_01791
uvrA		UvrABC system protein A	9	16NTM017_04769	20NTM058_05126	20NTM062_05219	20NTM121_05023	21NTM074_05044	22NTM124_03737	23NTM055_04921	DSM44998_00083	JCM16018_01122
group_4825		Acyl-CoA dehydrogenase fadE12	9	16NTM017_00128	20NTM058_02670	20NTM062_01602	20NTM121_03214	21NTM074_04344	22NTM124_03050	23NTM055_00461	DSM44998_02160	JCM16018_03183
kshA_8		3-ketosteroid-9-alpha-monooxygenase, oxygenase component	9	16NTM017_05354	20NTM058_05249	20NTM062_05353	20NTM121_05264	21NTM074_05176	22NTM124_03625	23NTM055_04809	DSM44998_00226	JCM16018_01253
group_4827		hypothetical protein	9	16NTM017_03444	20NTM058_01478	20NTM062_02263	20NTM121_02475	21NTM074_03836	22NTM124_01038	23NTM055_02463	DSM44998_03689	JCM16018_04711
dxr		1-deoxy-D-xylulose 5-phosphate reductoisomerase	9	16NTM017_01868	20NTM058_00556	20NTM062_03183	20NTM121_01565	21NTM074_00543	22NTM124_01950	23NTM055_04175	DSM44998_04597	JCM16018_00488
arpA_1		A-factor receptor protein	9	16NTM017_02275	20NTM058_00964	20NTM062_02775	20NTM121_01974	21NTM074_00121	22NTM124_01541	23NTM055_03769	DSM44998_04188	JCM16018_00080
group_483		hypothetical protein	9	16NTM017_00489	20NTM058_03017	20NTM062_01949	20NTM121_02866	21NTM074_05386	22NTM124_03424	23NTM055_00086	DSM44998_02524	JCM16018_03548
group_4830		hypothetical protein	9	16NTM017_00052	20NTM058_02594	20NTM062_01526	20NTM121_03290	21NTM074_04268	22NTM124_02975	23NTM055_00536	DSM44998_02084	JCM16018_03106
group_4831		hypothetical protein	9	16NTM017_00595	20NTM058_04689	20NTM062_04407	20NTM121_03759	21NTM074_03532	22NTM124_00021	23NTM055_03490	DSM44998_02629	JCM16018_03653
group_4832		hypothetical protein	9	16NTM017_02449	20NTM058_02381	20NTM062_01313	20NTM121_00163	21NTM074_01780	22NTM124_02621	23NTM055_00891	DSM44998_01726	JCM16018_02751
nrdR		Transcriptional repressor NrdR	9	16NTM017_01744	20NTM058_00408	20NTM062_03331	20NTM121_01441	21NTM074_00667	22NTM124_02074	23NTM055_04299	DSM44998_04721	JCM16018_00613
group_4834		Glucosyl-3-phosphoglycerate synthase	9	16NTM017_02684	20NTM058_02147	20NTM062_01079	20NTM121_00397	21NTM074_01547	22NTM124_04994	23NTM055_01071	DSM44998_01537	JCM16018_02562
group_4835		hypothetical protein	9	16NTM017_03626	20NTM058_01294	20NTM062_02446	20NTM121_02290	21NTM074_04020	22NTM124_01213	23NTM055_02287	DSM44998_03873	JCM16018_04895
cydB		Cytochrome bd-I ubiquinol oxidase subunit 2	9	16NTM017_04745	20NTM058_05102	20NTM062_05243	20NTM121_05047	21NTM074_05068	22NTM124_03761	23NTM055_04944	DSM44998_00059	JCM16018_01098
group_4837		putative MFS-type transporter	9	16NTM017_01963	20NTM058_00651	20NTM062_03088	20NTM121_01660	21NTM074_00434	22NTM124_01851	23NTM055_04077	DSM44998_04502	JCM16018_00393
cbs		Putative cystathionine beta-synthase	9	16NTM017_02482	20NTM058_02348	20NTM062_01280	20NTM121_00196	21NTM074_01747	22NTM124_02588	23NTM055_00924	DSM44998_01693	JCM16018_02718
group_4839		hypothetical protein	9	16NTM017_01180	20NTM058_04871	20NTM062_04975	20NTM121_04278	21NTM074_02941	22NTM124_00611	23NTM055_02918	DSM44998_03250	JCM16018_04272
group_4840		hypothetical protein	9	16NTM017_01437	20NTM058_00100	20NTM062_03639	20NTM121_01133	21NTM074_00975	22NTM124_02380	23NTM055_04604	DSM44998_05020	JCM16018_00912
group_4841		hypothetical protein	9	16NTM017_00476	20NTM058_03004	20NTM062_01936	20NTM121_02879	21NTM074_05399	22NTM124_03411	23NTM055_00099	DSM44998_02511	JCM16018_03535
group_4842		hypothetical protein	9	16NTM017_02144	20NTM058_00832	20NTM062_02907	20NTM121_01843	21NTM074_00253	22NTM124_01666	23NTM055_03894	DSM44998_04321	JCM16018_00212
glnA		Glutamine synthetase	9	16NTM017_05379	20NTM058_05224	20NTM062_05328	20NTM121_05289	21NTM074_05151	22NTM124_03650	23NTM055_04834	DSM44998_00201	JCM16018_01228
mftC		Putative mycofactocin radical SAM maturase MftC	9	16NTM017_03547	20NTM058_01373	20NTM062_02367	20NTM121_02369	21NTM074_03941	22NTM124_01136	23NTM055_02365	DSM44998_03793	JCM16018_04815
group_4845		Phosphatidylinositol mannoside acyltransferase	9	16NTM017_01590	20NTM058_00253	20NTM062_03486	20NTM121_01286	21NTM074_00822	22NTM124_02228	23NTM055_04453	DSM44998_04867	JCM16018_00759
proB		Glutamate 5-kinase	9	16NTM017_03002	20NTM058_01832	20NTM062_00764	20NTM121_00714	21NTM074_01230	22NTM124_03892	23NTM055_01387	DSM44998_01220	JCM16018_02245
rcp1		Response regulator rcp1	9	16NTM017_03823	20NTM058_01085	20NTM062_02654	20NTM121_02094	21NTM074_04216	22NTM124_01408	23NTM055_03636	DSM44998_04067	JCM16018_05090
metY		O-acetyl-L-homoserine sulfhydrylase	9	16NTM017_03737	20NTM058_01171	20NTM062_02568	20NTM121_02180	21NTM074_04130	22NTM124_01324	23NTM055_03552	DSM44998_03980	JCM16018_05003
thrS		Threonine--tRNA ligase	9	16NTM017_01593	20NTM058_00256	20NTM062_03483	20NTM121_01289	21NTM074_00819	22NTM124_02225	23NTM055_04450	DSM44998_04864	JCM16018_00756
group_485		putative protein	9	16NTM017_00492	20NTM058_03020	20NTM062_01952	20NTM121_02863	21NTM074_05383	22NTM124_03427	23NTM055_00083	DSM44998_02527	JCM16018_03551
ksgA		Ribosomal RNA small subunit methyltransferase A	9	16NTM017_02406	20NTM058_02422	20NTM062_01354	20NTM121_00122	21NTM074_01821	22NTM124_02663	23NTM055_00850	DSM44998_01768	JCM16018_02792
group_4851		hypothetical protein	9	16NTM017_01895	20NTM058_00583	20NTM062_03156	20NTM121_01592	21NTM074_00502	22NTM124_01920	23NTM055_04145	DSM44998_04570	JCM16018_00461
group_4852		Alpha-pyrone synthesis polyketide synthase-like Pks11	9	16NTM017_04796	20NTM058_05154	20NTM062_05191	20NTM121_04995	21NTM074_05017	22NTM124_03711	23NTM055_04895	DSM44998_00110	JCM16018_01149
tcrX_1		putative transcriptional regulatory protein TcrX	9	16NTM017_02441	20NTM058_02389	20NTM062_01321	20NTM121_00155	21NTM074_01788	22NTM124_02629	23NTM055_00883	DSM44998_01735	JCM16018_02759
group_4854		hypothetical protein	9	16NTM017_00509	20NTM058_03037	20NTM062_01969	20NTM121_02846	21NTM074_05366	22NTM124_03444	23NTM055_00066	DSM44998_02544	JCM16018_03568
inhA_1		Enoyl-[acyl-carrier-protein] reductase [NADH]	9	16NTM017_01415	20NTM058_00078	20NTM062_03661	20NTM121_01111	21NTM074_00997	22NTM124_02401	23NTM055_04625	DSM44998_05042	JCM16018_00934
nuoH		NADH-quinone oxidoreductase subunit H	9	16NTM017_02177	20NTM058_00866	20NTM062_02873	20NTM121_01876	21NTM074_00219	22NTM124_01633	23NTM055_03861	DSM44998_04287	JCM16018_00178
acsA_2		Acetyl-coenzyme A synthetase	9	16NTM017_03221	20NTM058_05405	20NTM062_02040	20NTM121_02700	21NTM074_03615	22NTM124_00808	23NTM055_02691	DSM44998_03466	JCM16018_04488
group_4858		hypothetical protein	9	16NTM017_03384	20NTM058_01539	20NTM062_02202	20NTM121_02538	21NTM074_03776	22NTM124_00970	23NTM055_02530	DSM44998_03627	JCM16018_04649
ifcA_1		Fumarate reductase flavoprotein subunit	9	16NTM017_04636	20NTM058_03118	20NTM062_04313	20NTM121_04934	21NTM074_02773	22NTM124_04497	23NTM055_02204	DSM44998_00371	JCM16018_01396
group_4860		putative protein	9	16NTM017_02326	20NTM058_02502	20NTM062_01434	20NTM121_00042	21NTM074_01899	22NTM124_02742	23NTM055_00770	DSM44998_01847	JCM16018_02871
pknB		Serine/threonine-protein kinase PknB	9	16NTM017_00893	20NTM058_04409	20NTM062_04687	20NTM121_03463	21NTM074_03225	22NTM124_00337	23NTM055_03192	DSM44998_02964	JCM16018_03988
proA		Gamma-glutamyl phosphate reductase	9	16NTM017_03021	20NTM058_01813	20NTM062_00745	20NTM121_00733	21NTM074_01211	22NTM124_03911	23NTM055_01406	DSM44998_01201	JCM16018_02226
group_4863		Cytochrome P450 107B1	9	16NTM017_02554	20NTM058_02277	20NTM062_01209	20NTM121_00268	21NTM074_01677	22NTM124_02518	23NTM055_00994	DSM44998_01621	JCM16018_02646
group_4864		putative membrane protein	9	16NTM017_00736	20NTM058_04548	20NTM062_04548	20NTM121_03618	21NTM074_03383	22NTM124_00180	23NTM055_03349	DSM44998_02807	JCM16018_03831
group_4865		putative protein	9	16NTM017_00941	20NTM058_04358	20NTM062_04738	20NTM121_03416	21NTM074_03176	22NTM124_00383	23NTM055_03146	DSM44998_03013	JCM16018_04037
group_4866		hypothetical protein	9	16NTM017_03477	20NTM058_01443	20NTM062_02297	20NTM121_02439	21NTM074_03871	22NTM124_01068	23NTM055_02433	DSM44998_03723	JCM16018_04745
rodA		putative FtsW-like protein	9	16NTM017_00890	20NTM058_04412	20NTM062_04684	20NTM121_03466	21NTM074_03228	22NTM124_00334	23NTM055_03195	DSM44998_02961	JCM16018_03985
group_4868		hypothetical protein	9	16NTM017_01825	20NTM058_00512	20NTM062_03227	20NTM121_01522	21NTM074_00586	22NTM124_01992	23NTM055_04217	DSM44998_04640	JCM16018_00532
group_4869		hypothetical protein	9	16NTM017_03266	20NTM058_01656	20NTM062_02085	20NTM121_02655	21NTM074_03660	22NTM124_00853	23NTM055_02646	DSM44998_03511	JCM16018_04533
group_487		hypothetical protein	9	16NTM017_00500	20NTM058_03028	20NTM062_01960	20NTM121_02855	21NTM074_05375	22NTM124_03435	23NTM055_00075	DSM44998_02535	JCM16018_03559
group_4870		hypothetical protein	9	16NTM017_04516	20NTM058_03238	20NTM062_04193	20NTM121_04814	21NTM074_02651	22NTM124_04373	23NTM055_02080	DSM44998_00491	JCM16018_01516
group_4871		Trehalase	9	16NTM017_03052	20NTM058_01782	20NTM062_00714	20NTM121_00764	21NTM074_01180	22NTM124_03944	23NTM055_01439	DSM44998_01170	JCM16018_02195
group_4872		hypothetical protein	9	16NTM017_03501	20NTM058_01419	20NTM062_02321	20NTM121_02415	21NTM074_03895	22NTM124_01090	23NTM055_02411	DSM44998_03747	JCM16018_04769
gadA		Glutamate decarboxylase	9	16NTM017_03669	20NTM058_01249	20NTM062_02490	20NTM121_02248	21NTM074_04064	22NTM124_01256	23NTM055_02244	DSM44998_03915	JCM16018_04938
argR		Arginine repressor	9	16NTM017_04789	20NTM058_05146	20NTM062_05199	20NTM121_05003	21NTM074_05024	22NTM124_03718	23NTM055_04902	DSM44998_00103	JCM16018_01142
scpA_1		Pivalyl-CoA mutase small subunit	9	16NTM017_00182	20NTM058_02724	20NTM062_01656	20NTM121_03160	21NTM074_04398	22NTM124_03102	23NTM055_00409	DSM44998_02214	JCM16018_03237
purM		Phosphoribosylformylglycinamidine cyclo-ligase	9	16NTM017_00229	20NTM058_02758	20NTM062_01690	20NTM121_03126	21NTM074_04437	22NTM124_03146	23NTM055_00364	DSM44998_02267	JCM16018_03290
sigL		ECF RNA polymerase sigma factor SigL	9	16NTM017_03608	20NTM058_01312	20NTM062_02428	20NTM121_02308	21NTM074_04002	22NTM124_01195	23NTM055_02305	DSM44998_03855	JCM16018_04877
mmpS4_1		Siderophore export accessory protein MmpS4	9	16NTM017_01980	20NTM058_00668	20NTM062_03071	20NTM121_01677	21NTM074_00417	22NTM124_01834	23NTM055_04060	DSM44998_04485	JCM16018_00376
group_4879		hypothetical protein	9	16NTM017_00737	20NTM058_04547	20NTM062_04549	20NTM121_03617	21NTM074_03382	22NTM124_00181	23NTM055_03348	DSM44998_02808	JCM16018_03832
acsA_1		Acetyl-coenzyme A synthetase	9	16NTM017_00501	20NTM058_03029	20NTM062_01961	20NTM121_02854	21NTM074_05374	22NTM124_03436	23NTM055_00074	DSM44998_02536	JCM16018_03560
rfbC		dTDP-4-dehydrorhamnose 3,5-epimerase	9	16NTM017_02396	20NTM058_02432	20NTM062_01364	20NTM121_00112	21NTM074_01830	22NTM124_02672	23NTM055_00840	DSM44998_01778	JCM16018_02802
group_4881		PhoH-like protein	9	16NTM017_03091	20NTM058_01743	20NTM062_00675	20NTM121_00803	21NTM074_01141	22NTM124_03978	23NTM055_01473	DSM44998_01131	JCM16018_02156
serC		Phosphoserine aminotransferase	9	16NTM017_00029	20NTM058_02571	20NTM062_01503	20NTM121_03313	21NTM074_04245	22NTM124_02952	23NTM055_00559	DSM44998_02061	JCM16018_03083
mmgC_4		Acyl-CoA dehydrogenase	9	16NTM017_02944	20NTM058_01890	20NTM062_00822	20NTM121_00656	21NTM074_01288	22NTM124_04530	23NTM055_01329	DSM44998_01278	JCM16018_02303
menB_5		1,4-dihydroxy-2-naphthoyl-CoA synthase	9	16NTM017_05257	20NTM058_05349	20NTM062_05453	20NTM121_05162	21NTM074_05275	22NTM124_03532	23NTM055_04716	DSM44998_00322	JCM16018_01349
group_4885		hypothetical protein	9	16NTM017_01983	20NTM058_00671	20NTM062_03068	20NTM121_01680	21NTM074_00414	22NTM124_01831	23NTM055_04057	DSM44998_04482	JCM16018_00373
recN		DNA repair protein RecN	9	16NTM017_04824	20NTM058_05182	20NTM062_05163	20NTM121_04967	21NTM074_04989	22NTM124_03691	23NTM055_04875	DSM44998_00138	JCM16018_01177
desA1_1		Putative acyl-[acyl-carrier-protein] desaturase DesA1	9	16NTM017_03066	20NTM058_01768	20NTM062_00700	20NTM121_00778	21NTM074_01166	22NTM124_03958	23NTM055_01453	DSM44998_01156	JCM16018_02181
group_4888		putative protein	9	16NTM017_00820	20NTM058_04483	20NTM062_04613	20NTM121_03536	21NTM074_03299	22NTM124_00263	23NTM055_03266	DSM44998_02890	JCM16018_03914
lysA_1		Diaminopimelate decarboxylase	9	16NTM017_02775	20NTM058_02056	20NTM062_00988	20NTM121_00488	21NTM074_01456	22NTM124_04698	23NTM055_01161	DSM44998_01445	JCM16018_02470
nudL_1		putative Nudix hydrolase NudL	9	16NTM017_00506	20NTM058_03034	20NTM062_01966	20NTM121_02849	21NTM074_05369	22NTM124_03441	23NTM055_00069	DSM44998_02541	JCM16018_03565
cwlM		N-acetylmuramoyl-L-alanine amidase CwlM	9	16NTM017_00917	20NTM058_04386	20NTM062_04710	20NTM121_03440	21NTM074_03201	22NTM124_00360	23NTM055_03169	DSM44998_02988	JCM16018_04012
group_4891		Metal reductase	9	16NTM017_03729	20NTM058_01179	20NTM062_02560	20NTM121_02188	21NTM074_04122	22NTM124_01316	23NTM055_03544	DSM44998_03972	JCM16018_04995
gutB_1		Sorbitol dehydrogenase	9	16NTM017_00453	20NTM058_02981	20NTM062_01913	20NTM121_02902	21NTM074_04665	22NTM124_03388	23NTM055_00122	DSM44998_02489	JCM16018_03512
hsaA_5		Flavin-dependent monooxygenase, oxygenase subunit HsaA	9	16NTM017_03702	20NTM058_01216	20NTM062_02523	20NTM121_02215	21NTM074_04098	22NTM124_01292	23NTM055_03520	DSM44998_03948	JCM16018_04971
group_4894		hypothetical protein	9	16NTM017_00705	20NTM058_04579	20NTM062_04517	20NTM121_03649	21NTM074_03414	22NTM124_00149	23NTM055_03380	DSM44998_02776	JCM16018_03800
group_4895		hypothetical protein	9	16NTM017_02100	20NTM058_00788	20NTM062_02951	20NTM121_01797	21NTM074_00297	22NTM124_01712	23NTM055_03938	DSM44998_04366	JCM16018_00257
auaH_1		Aurachin B dehydrogenase	9	16NTM017_02280	20NTM058_00969	20NTM062_02770	20NTM121_01979	21NTM074_00116	22NTM124_01536	23NTM055_03764	DSM44998_04183	JCM16018_00075
fgd_10		F420-dependent glucose-6-phosphate dehydrogenase	9	16NTM017_01124	20NTM058_04816	20NTM062_04920	20NTM121_04223	21NTM074_02996	22NTM124_00560	23NTM055_02969	DSM44998_03194	JCM16018_04217
group_4898		hypothetical protein	9	16NTM017_02826	20NTM058_02005	20NTM062_00937	20NTM121_00538	21NTM074_01406	22NTM124_04646	23NTM055_01213	DSM44998_01395	JCM16018_02420
rip3		Putative zinc metalloprotease Rip3	9	16NTM017_01604	20NTM058_00266	20NTM062_03473	20NTM121_01300	21NTM074_00809	22NTM124_02214	23NTM055_04439	DSM44998_04854	JCM16018_00746
group_49		hypothetical protein	9	16NTM017_00305	20NTM058_02834	20NTM062_01766	20NTM121_03050	21NTM074_04516	22NTM124_03220	23NTM055_00290	DSM44998_02342	JCM16018_03365
mtgA		Biosynthetic peptidoglycan transglycosylase	9	16NTM017_00517	20NTM058_03045	20NTM062_04330	20NTM121_02838	21NTM074_05358	22NTM124_03452	23NTM055_00058	DSM44998_02552	JCM16018_03576
sucD		Succinate--CoA ligase [ADP-forming] subunit alpha	9	16NTM017_02318	20NTM058_02510	20NTM062_01442	20NTM121_00034	21NTM074_01907	22NTM124_02750	23NTM055_00762	DSM44998_01855	JCM16018_02879
espG5		ESX-5 secretion-associated protein EspG5	9	16NTM017_04652	20NTM058_03102	20NTM062_04329	20NTM121_04950	21NTM074_02789	22NTM124_04513	23NTM055_02220	DSM44998_00355	JCM16018_01380
adhB_1		Alcohol dehydrogenase B	9	16NTM017_02080	20NTM058_00768	20NTM062_02971	20NTM121_01777	21NTM074_00317	22NTM124_01733	23NTM055_03959	DSM44998_04385	JCM16018_00276
group_4903		hypothetical protein	9	16NTM017_02897	20NTM058_01937	20NTM062_00869	20NTM121_00609	21NTM074_01334	22NTM124_04580	23NTM055_01279	DSM44998_01324	JCM16018_02349
hsaB		Flavin-dependent monooxygenase, reductase subunit HsaB	9	16NTM017_00393	20NTM058_02922	20NTM062_01854	20NTM121_02962	21NTM074_04605	22NTM124_03307	23NTM055_00203	DSM44998_02430	JCM16018_03453
group_4905		hypothetical protein	9	16NTM017_03878	20NTM058_03608	20NTM062_03823	20NTM121_04031	21NTM074_02314	22NTM124_04818	23NTM055_01742	DSM44998_00873	JCM16018_01898
mmgC_8		Acyl-CoA dehydrogenase	9	16NTM017_03237	20NTM058_05389	20NTM062_02056	20NTM121_02684	21NTM074_03631	22NTM124_00824	23NTM055_02675	DSM44998_03482	JCM16018_04504
helY		putative helicase HelY	9	16NTM017_04008	20NTM058_03479	20NTM062_03952	20NTM121_03901	21NTM074_02443	22NTM124_05027	23NTM055_01871	DSM44998_00744	JCM16018_01768
menA		1,4-dihydroxy-2-naphthoate octaprenyltransferase	9	16NTM017_03400	20NTM058_01522	20NTM062_02219	20NTM121_02520	21NTM074_03792	22NTM124_00988	23NTM055_02512	DSM44998_03644	JCM16018_04666
rpfC		Resuscitation-promoting factor RpfC	9	16NTM017_04557	20NTM058_03197	20NTM062_04234	20NTM121_04855	21NTM074_02692	22NTM124_04414	23NTM055_02121	DSM44998_00450	JCM16018_01475
group_491		Putative cytochrome P450 137	9	16NTM017_00522	20NTM058_03050	20NTM062_04335	20NTM121_02833	21NTM074_05353	22NTM124_03457	23NTM055_00053	DSM44998_02557	JCM16018_03581
aftC		Alpha-(1->3)-arabinofuranosyltransferase	9	16NTM017_01703	20NTM058_00367	20NTM062_03372	20NTM121_01400	21NTM074_00708	22NTM124_02115	23NTM055_04340	DSM44998_04761	JCM16018_00653
kasB_2		3-oxoacyl-[acyl-carrier-protein] synthase 2	9	16NTM017_04621	20NTM058_03133	20NTM062_04298	20NTM121_04919	21NTM074_02758	22NTM124_04482	23NTM055_02189	DSM44998_00386	JCM16018_01411
group_4912		hypothetical protein	9	16NTM017_00916	20NTM058_04387	20NTM062_04709	20NTM121_03441	21NTM074_03202	22NTM124_00359	23NTM055_03170	DSM44998_02987	JCM16018_04011
kdpE		Transcriptional regulatory protein KdpE	9	16NTM017_02432	20NTM058_02398	20NTM062_01330	20NTM121_00146	21NTM074_01797	22NTM124_02639	23NTM055_00874	DSM44998_01744	JCM16018_02768
group_4914		Putative Rieske 2Fe-2S iron-sulfur protein	9	16NTM017_00721	20NTM058_04563	20NTM062_04533	20NTM121_03633	21NTM074_03398	22NTM124_00165	23NTM055_03364	DSM44998_02792	JCM16018_03816
nadC		Nicotinate-nucleotide pyrophosphorylase [carboxylating]	9	16NTM017_04718	20NTM058_05074	20NTM062_05271	20NTM121_05074	21NTM074_05095	22NTM124_03789	23NTM055_04972	DSM44998_00032	JCM16018_01071
group_4916		putative protein	9	16NTM017_02794	20NTM058_02037	20NTM062_00969	20NTM121_00507	21NTM074_01437	22NTM124_04679	23NTM055_01180	DSM44998_01426	JCM16018_02451
coaBC		Coenzyme A biosynthesis bifunctional protein CoaBC	9	16NTM017_01499	20NTM058_00162	20NTM062_03577	20NTM121_01195	21NTM074_00913	22NTM124_02318	23NTM055_04542	DSM44998_04958	JCM16018_00850
mraZ		Transcriptional regulator MraZ	9	16NTM017_03935	20NTM058_03552	20NTM062_03879	20NTM121_03974	21NTM074_02371	22NTM124_04901	23NTM055_01799	DSM44998_00816	JCM16018_01840
tesB_2		Acyl-CoA thioesterase 2	9	16NTM017_01584	20NTM058_00247	20NTM062_03492	20NTM121_01280	21NTM074_00828	22NTM124_02234	23NTM055_04459	DSM44998_04873	JCM16018_00765
gph		Phosphoglycolate phosphatase	9	16NTM017_00525	20NTM058_03053	20NTM062_04338	20NTM121_02830	21NTM074_05350	22NTM124_03460	23NTM055_00050	DSM44998_02560	JCM16018_03584
echA6		putative enoyl-CoA hydratase echA6	9	16NTM017_00015	20NTM058_02557	20NTM062_01489	20NTM121_03327	21NTM074_04231	22NTM124_02938	23NTM055_00573	DSM44998_02047	JCM16018_03069
group_4921		putative protein	9	16NTM017_02730	20NTM058_02101	20NTM062_01033	20NTM121_00443	21NTM074_01501	22NTM124_04961	23NTM055_01117	DSM44998_01491	JCM16018_02516
ubiB		protein kinase UbiB	9	16NTM017_05483	20NTM058_00984	20NTM062_02755	20NTM121_01994	21NTM074_00101	22NTM124_01510	23NTM055_03738	DSM44998_04168	JCM16018_00060
group_4923		hypothetical protein	9	16NTM017_03236	20NTM058_05390	20NTM062_02055	20NTM121_02685	21NTM074_03630	22NTM124_00823	23NTM055_02676	DSM44998_03481	JCM16018_04503
group_4924		hypothetical protein	9	16NTM017_00320	20NTM058_02849	20NTM062_01781	20NTM121_03035	21NTM074_04531	22NTM124_03233	23NTM055_00277	DSM44998_02357	JCM16018_03380
group_4925		Putative acyl-CoA dehydrogenase FadE17	9	16NTM017_00135	20NTM058_02677	20NTM062_01609	20NTM121_03207	21NTM074_04351	22NTM124_03057	23NTM055_00454	DSM44998_02167	JCM16018_03190
rspR		HTH-type transcriptional repressor RspR	9	16NTM017_03766	20NTM058_01142	20NTM062_02597	20NTM121_02151	21NTM074_04159	22NTM124_01353	23NTM055_03581	DSM44998_04009	JCM16018_05032
group_4927		hypothetical protein	9	16NTM017_01753	20NTM058_00417	20NTM062_03322	20NTM121_01450	21NTM074_00658	22NTM124_02065	23NTM055_04290	DSM44998_04712	JCM16018_00604
deoC		Deoxyribose-phosphate aldolase	9	16NTM017_03334	20NTM058_01588	20NTM062_02153	20NTM121_02587	21NTM074_03726	22NTM124_00921	23NTM055_02579	DSM44998_03579	JCM16018_04601
pdhR		Pyruvate dehydrogenase complex repressor	9	16NTM017_02903	20NTM058_01931	20NTM062_00863	20NTM121_00615	21NTM074_01328	22NTM124_04574	23NTM055_01285	DSM44998_01318	JCM16018_02343
group_493	rsfB_2	Anti-sigma-F factor antagonist RsfB	9	16NTM017_00527	20NTM058_03055	20NTM062_04340	20NTM121_02828	21NTM074_05348	22NTM124_03462	23NTM055_00048	DSM44998_02562	JCM16018_03586
group_4930		Putative short-chain type dehydrogenase/reductase/MSMEI_5872	9	16NTM017_04058	20NTM058_03425	20NTM062_04006	20NTM121_03851	21NTM074_02491	22NTM124_04213	23NTM055_01920	DSM44998_00695	JCM16018_01719
group_4931		hypothetical protein	9	16NTM017_05035	20NTM058_03678	20NTM062_03752	20NTM121_04100	21NTM074_02243	22NTM124_04752	23NTM055_01676	DSM44998_00944	JCM16018_01969
group_4932		Long-chain-fatty-acid--CoA ligase FadD15	9	16NTM017_03917	20NTM058_03570	20NTM062_03861	20NTM121_03992	21NTM074_02353	22NTM124_04919	23NTM055_01781	DSM44998_00834	JCM16018_01858
group_4933		hypothetical protein	9	16NTM017_00729	20NTM058_04555	20NTM062_04541	20NTM121_03625	21NTM074_03390	22NTM124_00173	23NTM055_03356	DSM44998_02800	JCM16018_03824
group_4934		putative protein	9	16NTM017_00037	20NTM058_02579	20NTM062_01511	20NTM121_03305	21NTM074_04253	22NTM124_02960	23NTM055_00551	DSM44998_02069	JCM16018_03091
npt		4'-phosphopantetheinyl transferase Npt	9	16NTM017_01811	20NTM058_00498	20NTM062_03241	20NTM121_01508	21NTM074_00600	22NTM124_02006	23NTM055_04231	DSM44998_04654	JCM16018_00546
group_4936		hypothetical protein	9	16NTM017_01452	20NTM058_00115	20NTM062_03624	20NTM121_01148	21NTM074_00960	22NTM124_02364	23NTM055_04588	DSM44998_05005	JCM16018_00897
hemL		Glutamate-1-semialdehyde 2,1-aminomutase	9	16NTM017_03390	20NTM058_01532	20NTM062_02209	20NTM121_02530	21NTM074_03782	22NTM124_00978	23NTM055_02522	DSM44998_03634	JCM16018_04656
rnc		Ribonuclease 3	9	16NTM017_01924	20NTM058_00612	20NTM062_03127	20NTM121_01621	21NTM074_00473	22NTM124_01890	23NTM055_04115	DSM44998_04541	JCM16018_00432
group_4939		hypothetical protein	9	16NTM017_04089	20NTM058_03394	20NTM062_04037	20NTM121_03820	21NTM074_02522	22NTM124_04244	23NTM055_01951	DSM44998_00664	JCM16018_01688
prmC_2		Release factor glutamine methyltransferase	9	16NTM017_00535	20NTM058_03063	20NTM062_04348	20NTM121_02820	21NTM074_05340	22NTM124_03470	23NTM055_00040	DSM44998_02570	JCM16018_03594
pfkA		ATP-dependent 6-phosphofructokinase	9	16NTM017_01975	20NTM058_00663	20NTM062_03076	20NTM121_01672	21NTM074_00422	22NTM124_01839	23NTM055_04065	DSM44998_04490	JCM16018_00381
group_4941		hypothetical protein	9	16NTM017_03393	20NTM058_01529	20NTM062_02212	20NTM121_02527	21NTM074_03785	22NTM124_00981	23NTM055_02519	DSM44998_03637	JCM16018_04659
tuf		Elongation factor Tu	9	16NTM017_03538	20NTM058_01382	20NTM062_02358	20NTM121_02378	21NTM074_03932	22NTM124_01127	23NTM055_02374	DSM44998_03784	JCM16018_04806
group_4943		putative oxidoreductase	9	16NTM017_01933	20NTM058_00621	20NTM062_03118	20NTM121_01630	21NTM074_00464	22NTM124_01880	23NTM055_04106	DSM44998_04532	JCM16018_00423
desA3_3		NADPH-dependent stearoyl-CoA 9-desaturase	9	16NTM017_01077	20NTM058_04769	20NTM062_04873	20NTM121_04176	21NTM074_03043	22NTM124_00513	23NTM055_03016	DSM44998_03147	JCM16018_04170
mmaA1		Mycolic acid methyltransferase MmaA1	9	16NTM017_03511	20NTM058_01409	20NTM062_02331	20NTM121_02405	21NTM074_03905	22NTM124_01100	23NTM055_02401	DSM44998_03757	JCM16018_04779
mycP2		Mycosin-2	9	16NTM017_00799	20NTM058_04504	20NTM062_04592	20NTM121_03557	21NTM074_03320	22NTM124_00241	23NTM055_03288	DSM44998_02869	JCM16018_03893
group_4947		hypothetical protein	9	16NTM017_05427	20NTM058_01041	20NTM062_02698	20NTM121_02050	21NTM074_00044	22NTM124_01451	23NTM055_03679	DSM44998_04111	JCM16018_05134
group_4948		hypothetical protein	9	16NTM017_03721	20NTM058_01187	20NTM062_02552	20NTM121_02196	21NTM074_04114	22NTM124_01308	23NTM055_03536	DSM44998_03964	JCM16018_04987
group_4949		hypothetical protein	9	16NTM017_01467	20NTM058_00130	20NTM062_03609	20NTM121_01163	21NTM074_00945	22NTM124_02349	23NTM055_04573	DSM44998_04990	JCM16018_00882
yraA		Putative cysteine protease YraA	9	16NTM017_00536	20NTM058_03064	20NTM062_04349	20NTM121_02819	21NTM074_05339	22NTM124_03471	23NTM055_00039	DSM44998_02571	JCM16018_03595
glgX_2		Glycogen operon protein GlgX	9	16NTM017_04699	20NTM058_05055	20NTM062_05290	20NTM121_05093	21NTM074_05114	22NTM124_03808	23NTM055_04991	DSM44998_00013	JCM16018_01052
yjiB_1		Putative cytochrome P450 YjiB	9	16NTM017_02881	20NTM058_01950	20NTM062_00882	20NTM121_00593	21NTM074_01350	22NTM124_04593	23NTM055_01266	DSM44998_01340	JCM16018_02365
group_4952		putative 1,4-alpha-glucan branching enzyme	9	16NTM017_01994	20NTM058_00682	20NTM062_03057	20NTM121_01691	21NTM074_00403	22NTM124_01820	23NTM055_04046	DSM44998_04471	JCM16018_00362
group_4953		putative protein	9	16NTM017_03323	20NTM058_01599	20NTM062_02142	20NTM121_02598	21NTM074_03715	22NTM124_00910	23NTM055_02590	DSM44998_03568	JCM16018_04590
gpm2		Acid phosphatase	9	16NTM017_05460	20NTM058_01008	20NTM062_02731	20NTM121_02017	21NTM074_00077	22NTM124_01486	23NTM055_03714	DSM44998_04144	JCM16018_00036
hypA		Hydrogenase maturation factor HypA	9	16NTM017_01838	20NTM058_00525	20NTM062_03214	20NTM121_01535	21NTM074_00573	22NTM124_01979	23NTM055_04204	DSM44998_04627	JCM16018_00519
tpiA		Triosephosphate isomerase	9	16NTM017_01458	20NTM058_00121	20NTM062_03618	20NTM121_01154	21NTM074_00954	22NTM124_02358	23NTM055_04582	DSM44998_04999	JCM16018_00891
group_4957		putative protein	9	16NTM017_02802	20NTM058_02029	20NTM062_00961	20NTM121_00515	21NTM074_01429	22NTM124_04668	23NTM055_01191	DSM44998_01418	JCM16018_02443
leuB		3-isopropylmalate dehydrogenase	9	16NTM017_01964	20NTM058_00652	20NTM062_03087	20NTM121_01661	21NTM074_00433	22NTM124_01850	23NTM055_04076	DSM44998_04501	JCM16018_00392
group_4959	sasA_4	Adaptive-response sensory-kinase SasA	9	16NTM017_03637	20NTM058_01281	20NTM062_02459	20NTM121_02279	21NTM074_04031	22NTM124_01224	23NTM055_02276	DSM44998_03884	JCM16018_04906
[truncated: 4,757 more rows]
