# Supplementary material for: Resistance phenotypes and genomic features of Mycobacterium seoulense isolates
Source: Front Cell Infect Microbiol. 2025 Apr 7;15:1553591. doi: 10.3389/fcimb.2025.1553591 (PMC12009822; doi:10.3389/fcimb.2025.1553591)
Supplement: Supplementary file 4 [file Table3.xlsx]

## Sheet: VFDB_Feb_1-2382361819
Feb_1-2382361819
VFclass	Virulence factors	Related genes	M.tuberculosis H37Rv	M. bovis BCG str. Pasteur 1173P2	M. abscessus ATCC 19977	M. intracellulare ATCC 13950	M. avium 104	JCM16018(Prediction)	16NTM017(Prediction)	20NTM058(Prediction)	21NTM074(Prediction)	JCM16018(Prediction)	22NTM124(Prediction)	20NTM121(Prediction)	23NTM055(Prediction)
			chromosome (NC_000962)	chromosome NC_008769 (4374522 bp)	chromosome 1 NC_010397 (5067172 bp)	chromosome NC_016946 (5402402 bp)	chromosome NC_008595 (5475491 bp)	draft (draft)	draft (draft)	draft (draft)	draft (draft)	draft (draft)	draft (draft)	draft (draft)	draft (draft)
Amino acid and purine metabolism	Glutamine synthesis	glnA1	Rv2220	BCG_RS11540	MAB_1933c	OCU_RS35895	MAV_RS10825	orf01941	orf03882	orf03616	orf02330	orf01941	orf04833	orf04077	orf01754
	Leucine synthesis	leuD	Rv2987c	BCG_RS15500	MAB_3293c	OCU_RS42750	MAV_RS18380	orf00405	orf01956	orf00647	orf00443	orf00405	orf01865	orf01679	orf04128
	Lysine synthesis	lysA	Rv1293	BCG_RS06995	MAB_1434	OCU_RS32765	MAV_RS07210	orf02514	orf02781	orf02063	orf01457	orf02514	orf04714	orf00491	orf01169
	Proline synthesis	proC	Rv0500	BCG_RS02770	MAB_4005c	OCU_RS46950	MAV_RS22340	orf04696	orf03366	orf01567	orf03799	orf04696	orf00953	orf02591	orf02578
	Purine synthesis	purC	Rv0780	BCG_RS04270	MAB_0689	OCU_RS28065	MAV_RS03490	orf03374	orf00256	orf02802	orf04513	orf03374	orf03178	orf03129	orf00335
	Tryptophan synthesis	trpD	Rv2192c	BCG_RS21145*	MAB_1970	0	MAV_RS25975*	-	-	-	-	-	-	-	-
Anaerobic respiration	Fused nitrate reductase	narX	Rv1736c	BCG_RS20980	0	0	0	-	-	-	-	-	-	-	-
	Nitrate reductase	narG	Rv1161	BCG_RS06335	0	OCU_RS30930	MAV_RS06245	orf02657	orf02586	orf02253	orf01647	orf02657	orf02483	orf00299	orf01034
		narH	Rv1162	BCG_RS06340	0	OCU_RS30935	MAV_RS06250	orf02656	orf02588	orf02252	orf01646	orf02656	orf02482	orf00301	orf01036
		narI	Rv1164	BCG_RS06350	0	OCU_RS30945	MAV_RS06260	orf02654	orf02590	orf02250	orf01644	orf02654	orf02480	orf00303	orf01038
		narJ	Rv1163	BCG_RS06345	0	OCU_RS30940	MAV_RS06255	orf02655	orf02589	orf02251	orf01645	orf02655	orf02481	orf00302	orf01037
	Nitrate/nitrite transporter	narK2	Rv1737c	BCG_RS09175	MAB_3523c	0	0	orf02172	orf02606; orf03123	orf01724; orf02234	orf01111; orf01628	orf02172	orf04046	orf00319; orf00837	orf01532
Anti-apoptosis factor	NuoG	nuoG	Rv3151	BCG_RS16355	MAB_2140	OCU_RS43875	MAV_RS19355	orf00184	orf02176	orf00868	orf00224	orf00184	orf01641	orf01899	orf03902
Catabolism of cholesterol	Cyp125	cyp125	Rv3545c	BCG_RS18515	MAB_0613	OCU_RS27600	MAV_RS02970	orf00889; orf01514; orf03473; orf04808	orf00354; orf01465; orf03474; orf04564	orf00134; orf01458; orf02900; orf03215	orf00944; orf02713; orf03909; orf04615	orf00889; orf01514; orf03473; orf04808	orf01064; orf02346; orf03279; orf04427	orf01187; orf02475; orf03029; orf04920	orf00232; orf02135; orf02468; orf04610
	FadE28	fadE28	Rv3544c	BCG_RS18510	MAB_0614	OCU_RS27605	MAV_RS02975	orf03472	orf00353	orf02899	orf04614	orf03472	orf03278	orf03030	orf00234
	FadE29	fadE29	Rv3543c	BCG_RS18505	MAB_0615	OCU_RS27610	MAV_RS02980	orf03471	orf00352	orf02898	orf04613	orf03471	orf03277	orf03031	orf00235
Cell surface components	Carboxylesterase	caeA	Rv2224c	BCG_RS11560	MAB_1918	OCU_RS35855	MAV_RS10700	orf01948	orf03873	orf03623	orf02321	orf01948	orf04824	orf04085	orf01746
	Exported repetitive protein	erp	Rv3810	BCG_RS19880	MAB_0169c	OCU_RS26060	MAV_RS26795	orf03859	orf00702	orf04594	orf03447	orf03859	orf00155	orf03682	orf03406
	GPL locus	Undetermined	-	0	MAB_4114	OCU_32010	MAV_3362	orf00882	orf01473	orf00142	orf00937	orf00882	orf02340	orf01195	orf04603
		Undetermined	-	0	0	0	0	-	-	-	-	-	-	-	-
		Rv0926	-	0	0	0	0	-	-	-	-	-	-	-	-
		atf	-	0	MAB_4106c	OCU_RS40090	MAV_RS15640	orf01012; orf04971	orf01337; orf03634	orf01295; orf01296	orf01067; orf04070	orf01012; orf04971	orf01222; orf02456	orf01073; orf02314	orf02309; orf04725
		ecf	-	0	0	0	0	-	-	-	-	-	-	-	-
		fad23	Rv1185c	BCG_RS06455	MAB_0935c	OCU_RS33975	MAV_RS08420	orf02631	orf02616	orf02225	orf01619	orf02631	orf04986	orf00328	orf01054
		fadE5	Rv0244c	BCG_RS01455	MAB_4437	OCU_RS48360	MAV_RS23615	orf04396	orf01236	orf04964	orf02909	orf04396	orf00670	orf04396	orf02888
		fmt	-	0	MAB_4103c	0	0	orf03749	orf00631	orf04667	orf03521	orf03749	orf00083	orf03754	orf03477
		gap-like	-	0	MAB_0934	0	MAV_RS08415	-	-	-	-	-	-	-	-
		gap	-	0	MAB_4097c	OCU_RS38975	MAV_RS14585	orf01241	orf05546	orf05252	orf05498	orf01241	-	orf05589	-
		gtf1	Rv1526c	BCG_RS08175	MAB_4107c	OCU_RS40065	MAV_RS15600	orf01008; orf01014	orf01335; orf01341; orf01378	orf00053; orf00058	orf01027; orf01063; orf01069	orf01008; orf01014	orf02430; orf02452; orf02458	orf01071; orf01077; orf01102	orf04696; orf04721; orf04727
		gtf2	Rv1524	BCG_RS08165	MAB_4104	OCU_RS40040	MAV_RS15565	orf00232; orf01018	orf01331; orf02128	orf00054; orf00819	orf00272; orf01074	orf00232; orf01018	orf01689; orf02462; orf04339	orf01067; orf01851	orf02046; orf03951; orf04731
		gtf3	-	0	MAB_4112c	0	0	-	-	-	-	-	-	-	-
		mbtH	-	0	MAB_4100c	OCU_RS39930	MAV_RS15500	-	-	-	-	-	-	-	-
		mmpL10	Rv1183	BCG_RS06445	MAB_0937c	OCU_RS33985	MAV_RS08430	orf02262	orf03033	orf01814	orf01202	orf02262	orf03939	orf00747	orf01423
		mmpL4a	-	0	MAB_4116c	OCU_RS39940	MAV_RS15515	orf01021; orf04207	orf01047; orf01329	orf00006; orf04776	orf01076; orf02249; orf03097	orf01021; orf04207	orf00491; orf02464; orf04757	orf01064; orf04208	orf01678; orf03066; orf04733
		mmpL4b	-	0	MAB_4115c	OCU_RS39945	MAV_RS15520	orf01019; orf03106	orf01330; orf04918	orf00007; orf04185	orf01075; orf02116	orf01019; orf03106	orf02463; orf02927	orf01066; orf05501	orf00586; orf04732
		mmpS4	Rv0451c	BCG_RS02505	MAB_4117c	OCU_RS39935	MAV_RS15510	orf01023	orf01328	orf00004	orf01077	orf01023	orf02465	orf01063	orf04734
		mps1	Rv0101	BCG_RS00705	MAB_4099c	OCU_RS39925	MAV_RS15495	orf01025; orf01027; orf03690	orf00572; orf01326	orf00002; orf04726	orf01079; orf03586	orf01025; orf01027; orf03690	orf00007; orf02467	orf01061; orf03814	orf04736; orf05087
		mps2	-	0	MAB_4098c	OCU_RS39920	MAV_RS15490	orf01026; orf03691	orf01325; orf05415	orf00001; orf05254	orf01080; orf03585; orf05202	orf01026; orf03691	-	orf01060; orf05381	-
		papA3	Rv1182	BCG_RS06440	MAB_0938c	OCU_RS33990	MAV_RS08435	orf02261	orf03034	orf01812	orf01201	orf02261	orf03940	orf00748	orf01424
		pe	Rv1184c	BCG_RS06450	MAB_0936c	OCU_RS33980	MAV_RS08425	orf02263	orf03032	orf01815	orf01203	orf02263	orf03938	orf00746	orf01422
		pks	-	0	MAB_0939	OCU_RS33995	MAV_RS08440	orf02259	orf03036	orf01811	orf01199	orf02259	orf03942	orf00750	orf01425
		rmlA	Rv0334	BCG_RS01915	MAB_4113	OCU_RS47805	MAV_RS23165	-	-	-	-	-	-	-	-
		rmlB	-	0	MAB_4111c	OCU_RS40075	MAV_RS15615	orf01016	orf01333	orf00060	orf01072	orf01016	orf02460	orf01069	orf04729
		rmt2	-	0	MAB_4109c	0	0	-	-	-	-	-	-	-	-
		rmt3	-	0	MAB_4105c	OCU_RS40050	MAV_RS15575	-	-	orf00055	-	-	-	-	-
		rmt4	-	0	MAB_4108c	OCU_RS40070	0	orf01015	orf01334	orf00059	orf01070	orf01015	orf02459	orf01070	orf04728
	Heparin-binding hemagglutinin	hbhA	Rv0475	BCG_RS02640	MAB_4083c	OCU_RS47055	MAV_RS22455	orf04666	orf03336	orf01597	orf03769	orf04666	orf00922	orf02621	orf02608
	Laminin-binding protein LBP21/Hlp	Undetermined						-	-	-	-	-	-	-	-
	Lipoprotein	lprG	Rv1411c	BCG_RS07630	MAB_2806	OCU_RS40540	MAV_RS16090	orf00874	orf01480	orf00149	orf00930	orf00874	orf02334	orf01202	orf04597
	Methyltransferase	mmaA4	Rv0642c	BCG_RS03540	0	OCU_RS46305	MAV_RS21685	orf04848	orf03513	orf01418	orf03948	orf04848	orf01102	orf02435	orf02430
	Mycolic acid trans-cyclopropane synthetase	cmaA2	Rv0503c	BCG_RS02795	0	OCU_RS46930	MAV_RS22320	orf04701	orf03371	orf01562	orf03804	orf04701	orf00958	orf02586	orf02573
	MymA operon	adhD	Rv3086	BCG_RS16030	MAB_2084	0	0	orf00281; orf01221; orf02686	orf02080; orf02558; orf05525	orf00770; orf02282; orf05232	orf00320; orf01676; orf05479	orf00281; orf01221; orf02686	orf01739; orf02512; orf03688	orf00271; orf01801; orf05569	orf01006; orf04001; orf04911
		chp	Rv3087	BCG_RS16035	0	0	0	-	-	-	-	-	-	-	-
		fadD13	Rv3089	BCG_RS16045	0	0	MAV_RS17520	-	-	-	-	-	-	-	-
		lipR	Rv3084	BCG_RS16020	0	0	0	-	-	-	-	-	-	-	-
		mymA	Rv3083	BCG_RS16015	0	0	0	-	-	-	-	-	orf04801	-	orf01722
		sadH	Rv3085	BCG_RS16025	0	0	0	-	-	-	-	-	-	-	-
		tgs4	Rv3088	BCG_RS16040	0	0	0	-	-	-	-	-	-	-	-
	PDIM (phthiocerol dimycocerosate) and PGL (phenolic glycolipid) biosynthesis and transport	Rv2957	Rv2957	BCG_RS15335	0	OCU_RS39965	MAV_RS15540*	orf00971	orf01382	-	orf01023	orf00971	orf02426	orf01106	orf04692
		Rv2958c	Rv2958c	BCG_RS15345*	0	0	0	-	-	-	-	-	-	-	-
		Rv2962c	Rv2962c	BCG_RS15365	0	0	0	-	-	-	-	-	-	-	-
		Rv2952	Rv2952	BCG_RS15310	0	0	0	-	-	-	-	-	-	-	-
		Rv2959c	Rv2959c	BCG_RS15350	0	0	0	orf00947	-	-	-	orf00947	-	-	-
		Rv2949c	Rv2949c	BCG_RS15295	0	0	0	-	-	-	-	-	-	-	-
		Rv2951c	Rv2951c	BCG_RS15305	0	OCU_RS47950	0	-	-	-	-	-	-	-	-
		Rv2953	Rv2953	BCG_RS15315	0	0	0	-	-	-	-	-	-	-	-
		Rv2954c	Rv2954c	BCG_RS15320	0	0	0	-	-	-	-	-	-	-	-
		Rv2955c	Rv2955c	BCG_RS15325	0	0	0	-	-	-	-	-	-	-	-
		Rv2956	Rv2956	BCG_RS15330	0	OCU_RS39970	0	-	-	-	-	-	-	orf01105	-
		ddrA	Rv2936	BCG_RS15230	0	OCU_RS39950*	MAV_RS15525*	orf00968	orf01385	orf00008	orf01020	orf00968	orf02423	orf01109	orf04689
		ddrB	Rv2937	BCG_RS15235	0	OCU_RS39955	MAV_RS15530	orf00969	orf01384	orf00009	orf01021	orf00969	orf02424	orf01108	orf04690
		drrC	Rv2938	BCG_RS15240	0	0	MAV_RS15535	orf00970	orf01383	orf00010	orf01022	orf00970	orf02425	orf01107	orf04691
		fadD22	Rv2948c	BCG_RS15290	0	0	0	-	-	-	-	-	-	-	-
		fadD26	Rv2930	BCG_RS15200	0	0	0	-	-	-	-	-	-	-	-
		fadD28	Rv2941	BCG_RS15255	0	OCU_RS36515	0	-	-	-	-	-	-	-	-
		fadD29	Rv2950c	BCG_RS15300	0	0	0	-	-	-	-	-	-	-	-
		lppx	Rv2945c	BCG_RS15275	0	0	0	-	-	-	-	-	-	-	-
		mas	Rv2940c	BCG_RS15250	0	0	0	-	-	-	-	-	-	-	-
		mmpL7	Rv2942	BCG_RS15260	0	0	0	-	-	-	-	-	-	-	-
		papA5	Rv2939	BCG_RS15245	0	0	0	-	-	-	-	-	-	-	-
		pks15/1	-	BCG_RS15285	0	0	0	-	-	-	-	-	-	-	-
		pks15	Rv2947c	0	0	0	0	orf01165; orf01166	orf04812; orf04813	orf05185; orf05186	orf05071; orf05072	orf01165; orf01166	orf03725; orf03726	orf05075; orf05076	orf04948; orf04949
		pks1	Rv2946c	0	0	0	0	-	-	-	-	-	-	-	-
		ppsA	Rv2931	BCG_RS15205	0	0	0	-	-	-	-	-	-	-	-
		ppsB	Rv2932	BCG_RS15210	0	0	0	-	-	-	-	-	-	-	-
		ppsC	Rv2933	BCG_RS15215	0	0	0	-	-	-	-	-	-	-	-
		ppsD	Rv2934	BCG_RS15220	0	0	0	-	-	-	-	-	-	-	-
		ppsE	Rv2935	BCG_RS15225	0	0	0	-	-	-	-	-	-	-	-
		tesA	Rv2928	BCG_RS15190	0	0	0	-	-	-	-	-	-	-	-
	Potassium/proton antiporter	kefB	Rv3236c	BCG_RS16825	0	0	MAV_RS20145	orf05202	orf05453	orf01052	orf00039	orf05202	orf01454	orf02082	orf03711
	Proximal cyclopropane synthase of alpha mycolates	pcaA	Rv0470c	BCG_RS02610	0	OCU_RS47075	MAV_RS22475	orf04662	orf03332	orf01601	orf03765	orf04662	orf00918	orf02625	orf02612
	Sulfolipid-1 biosynthesis and transport	mmpL8	Rv3823c	BCG_RS19950	0	0	0	orf03871	orf00714	orf04582	orf03435	orf03871	orf00167	orf03670	orf03394
		papA1	Rv3824c	BCG_RS19955	0	0	0	orf03872	orf00715	orf04580	orf03434	orf03872	orf00168	orf03669	orf03393
		papA2	Rv3820c	BCG_RS19935	0	0	0	orf03868	orf00711	orf04585	orf03438	orf03868	orf00164	orf03673	orf03397
		pks2	Rv3825c	BCG_RS19960	0	0	0	-	-	-	-	-	-	-	-
		stf0	Rv0295c	BCG_RS01720	MAB_1546c	OCU_RS34980	MAV_RS09830	orf02176	orf03119	orf01727	orf01115	orf02176	orf04028	orf00833	orf01513
	Trehalose-recycling ABC transporter	chp1	Rv3822	BCG_RS19945*	0	0	0	orf03870	orf00713	orf04583	orf03436	orf03870	orf00166	orf03671	orf03395
		fad23	Rv3826	BCG_RS06455	MAB_0935c	OCU_RS33975	MAV_RS08420	-	-	-	-	-	-	-	-
		icl2	Rv1915; Rv1916	BCG_RS10050	0	OCU_RS37645	MAV_RS13260	orf01557	orf04521	orf03257	orf02671	orf01557	orf04386	orf04877	orf02093
		lpqY	Rv1235	BCG_RS06705	MAB_1372	OCU_RS31265	MAV_RS06590	orf02583	orf02710	orf02132	orf01526	orf02583	orf04952	orf00421	orf01101
		sap	Rv3821	BCG_RS19940	0	OCU_RS31035	0	orf03869	orf00712	orf04584	orf03437	orf03869	orf00165	orf03672	orf03396
		sugA	Rv1236	BCG_RS06710	MAB_1373	OCU_RS31270	MAV_RS06595	orf02582	orf02711	orf02131	orf01525	orf02582	orf04953	orf00422	orf01102
		sugB	Rv1237	BCG_RS06715	MAB_1374	OCU_RS31275	MAV_RS06600	orf02581	orf02712	orf02130	orf01524	orf02581	orf04954	orf00423	orf01103
		sugC	Rv1238	BCG_RS06720	MAB_1375	OCU_RS31280	MAV_RS06605	orf02580	orf02713	orf02129	orf01523	orf02580	orf04955	orf00424	orf01104
Copper uptake	Copper exporter	ctpV	Rv0969	BCG_RS05275	0	OCU_RS36300	0	orf01257	orf05401	orf05268	orf05216	orf01257	orf03651	orf05368	orf04873
Iron uptake	ABC transporter	irtA	Rv1348	BCG_RS07310	MAB_2262c	OCU_RS33045	MAV_RS07490	orf02464	orf02829	orf02014	orf01409	orf02464	orf04662	orf00540	orf01222
		irtB	Rv1349	BCG_RS07315	MAB_2261c	OCU_RS33050	MAV_RS07495	orf02463	orf02830	orf02013	orf01408	orf02463	orf04661	orf00541	orf01223
	Exochelin (smegmatis)	Undetermined	-	0	0	0	0	-	-	-	-	-	-	-	-
		Undetermined	-	0	0	0	0	-	-	-	-	-	-	-	-
		exiT	-	0	0	0	0	-	-	-	-	-	-	-	-
		fxbA	-	0	0	0	0	-	-	-	-	-	-	-	-
		fxbBC	-	0	0	0	0	-	-	-	-	-	-	-	-
		fxuA	-	0	0	0	0	-	-	-	-	-	-	-	-
		fxuB	-	0	0	0	0	-	-	-	-	-	-	-	-
		fxuC	-	0	0	0	0	-	-	-	-	-	-	-	-
		fxuD	-	0	0	0	0	-	-	-	-	-	-	-	-
	Heme uptake	Rv0203	Rv0203	BCG_RS01240	MAB_3999	OCU_RS48700	MAV_RS23885	orf04334	orf01174	orf04902	orf02970	orf04334	orf00613	orf04334	orf02944
		mmpL11	Rv0202c	BCG_RS01235	MAB_4529	OCU_RS48705	MAV_RS23890	orf04333	orf01173	orf04901	orf02971	orf04333	orf00612	orf04333	orf02945
		mmpL3	Rv0206c	BCG_RS01255	MAB_4508	OCU_RS48685	MAV_RS23870	orf04337	orf01177	orf04905	orf02967	orf04337	orf00616	orf04337	orf02941
	Iron-dependent regulator	ideR	Rv2711	BCG_RS14055	MAB_3029	OCU_RS41650	MAV_RS17260	orf00632	orf01729	orf00397	orf00680	orf00632	orf02090	orf01454	orf04353
	Mycobactin	mbtL	Rv1344	BCG_RS07285	MAB_1691	OCU_RS38070	MAV_RS13705	-	-	-	-	-	-	-	-
		fadD33	Rv1345	0	0	0	0	-	-	-	-	-	-	-	-
		mbtN	Rv1346	BCG_RS07295	0	OCU_RS38080	MAV_RS13715	-	-	-	-	-	-	-	-
		mbtA	Rv2384	BCG_RS12375	MAB_2247c	OCU_RS34760	MAV_RS09590	orf02218	orf03077	orf01769	orf01158	orf02218	orf03979	orf00791	orf01462
		mbtB	Rv2383c	BCG_RS12370	MAB_2124	OCU_RS34765	MAV_RS09595	orf02217	orf03078	orf01768	orf01157	orf02217	orf03980	orf00792	orf01463
		mbtC	Rv2382c	BCG_RS12365	MAB_2120c	OCU_RS34775	MAV_RS09605	orf02215	orf03080	orf01766	orf01155	orf02215	orf03982	orf00794	orf01465
		mbtD	Rv2381c	BCG_RS12360	MAB_2119c	OCU_RS34780	MAV_RS09610	orf00079; orf02214	orf02282; orf03081	orf01765	orf00118; orf01154	orf00079; orf02214	orf03983	orf00795	orf01466
		mbtE	Rv2380c	BCG_RS12355	MAB_2122	OCU_RS34785	MAV_RS09615	orf00078; orf02213	orf02283; orf03082	orf00976; orf01764	orf00117; orf01153	orf00078; orf02213	orf01541; orf03984	orf00796; orf02006	orf01467; orf03802
		mbtF	Rv2379c	BCG_RS12350	MAB_2123	OCU_RS34790	MAV_RS09620	orf02212	orf03083	orf01763	orf01152	orf02212	orf03985	orf00797	orf01468
		mbtG	Rv2378c	BCG_RS12345	MAB_2249	OCU_RS34795	MAV_RS09625	orf02211	orf03084	orf01762	orf01151	orf02211	orf03986	orf00798	orf01469
		mbtH	Rv2377c	0	MAB_4100c	OCU_RS39930	MAV_RS15500	orf01024; orf01242	orf01327; orf05547	orf00003; orf05253	orf01078; orf05499	orf01024; orf01242	orf02466	orf01062; orf05590	orf04735
		mbtI	Rv2386c	BCG_RS12385	MAB_2245	OCU_RS34150	MAV_RS08580	orf02227	orf03068	orf01778	orf01167	orf02227	orf03975	orf00782	orf01458
		mbtJ	Rv2385	BCG_RS12380	0	OCU_RS34175	MAV_RS08610	-	-	-	-	-	-	-	-
		mbtK	Rv1347c	BCG_RS07300	MAB_3125c	OCU_RS38085	MAV_RS13720	orf01445	orf04633	orf03147	orf02782	orf01445	orf04496	orf04991	orf02206
Lipid and fatty acid metabolism	FAS-II	kasB	Rv2246	BCG_RS11690	0	OCU_RS35695	MAV_RS10455	orf01440; orf01992	orf03831; orf04638	orf03141; orf03666	orf02279; orf02787	orf01440; orf01992	orf04501; orf04787	orf04129; orf04997	orf01708; orf02211
	Isocitrate lyase	icl	Rv0467	BCG_RS02595	MAB_4095c	OCU_RS47090	MAV_RS22490	orf04659	orf03329	orf01604	orf03762	orf04659	orf00915	orf02628	orf02615
	Lipase	lipF	Rv3487c	BCG_RS18220	0	0	0	-	orf02664	orf02176	orf01570	-	-	orf00379	-
	Lipid phosphatase	sapM	Rv3310	BCG_RS17365	0	OCU_RS45115	MAV_RS20565	orf05110	orf03777	orf01144	orf04212	orf05110	orf01366	orf02175	orf03621
	Pantothenate synthesis	panC	Rv3602c	BCG_RS18805	MAB_0541	OCU_RS27295	MAV_RS02645	orf03551	orf00433	orf02979	orf04694	orf03551	orf03383	orf02951	orf00130
		panD	Rv3601c	BCG_RS18800	MAB_0542	OCU_RS27300	MAV_RS02650	orf03550	orf00432	orf02978	orf04693	orf03550	orf03382	orf02952	orf00131
	Phospholipases C	plcA	Rv2351c	0	0	0	0	-	-	-	-	-	-	-	-
		plcB	Rv2350c	0	0	0	0	-	-	-	-	-	-	-	-
		plcC	Rv2349c	0	0	0	0	-	-	-	-	-	-	-	-
		plcD	Rv1755c	BCG_RS09265	0	0	0	-	-	-	-	-	-	-	-
Magnesium uptake	Magnesium transport	mgtC	Rv1811	BCG_RS09515	MAB_3593	OCU_RS38220	MAV_RS13850	orf01418	orf04660	orf03119	orf02809	orf01418	orf04524	orf05019	orf02233
Mammalian cell entry (mce) operons	Mce1	mce1A	Rv0169	BCG_RS01065	0	OCU_RS48880	MAV_RS24095, MAV_RS19790, MAV_RS19795	orf00083; orf01721; orf04297	orf01136; orf02277; orf04100	orf00970; orf03401; orf04865	orf00123; orf02550; orf03007	orf00083; orf01721; orf04297	orf00576; orf01546; orf04272	orf02001; orf03855; orf04297	orf01977; orf02981; orf03807
		mce1B	Rv0170	BCG_RS01070	0	OCU_RS48875	MAV_RS24090	orf04298	orf01137; orf04099	orf03402; orf04866	orf02549; orf03006	orf04298	orf00577; orf04271	orf03856; orf04298	orf01976; orf02980
		mce1C	Rv0171	BCG_RS01075	0	OCU_RS48870	MAV_RS24085	orf04299	orf01138; orf04098	orf03403; orf04867	orf02548; orf03005	orf04299	orf00578; orf04270	orf03857; orf04299	orf01975; orf02979
		mce1D	Rv0172	BCG_RS01080	0	OCU_RS48865	MAV_RS24080	orf01724; orf04300	orf01139; orf04097	orf03404; orf04868	orf02547; orf03004	orf01724; orf04300	orf00579; orf04269	orf03858; orf04300	orf01974; orf02978
		mce1E	Rv0173	BCG_RS01085	0	OCU_RS48860	MAV_RS26280*	orf01725; orf04301	orf01140; orf04096	orf03405; orf04869	orf02546; orf03003	orf01725; orf04301	orf00580; orf04268	orf03859; orf04301	orf01973; orf02977
		mce1F	Rv0174	BCG_RS01090	0	OCU_RS48855	MAV_RS24070	orf01726; orf04302	orf01141; orf04095	orf03406; orf04870	orf02545; orf03002	orf01726; orf04302	orf00581; orf04267	orf03860; orf04302	orf01972; orf02976
	Mce2	mce2A	Rv0589	BCG_RS03235	0	0	MAV_RS21855	-	-	-	-	-	-	-	-
		mce2B	Rv0590	BCG_RS03240	0	0	MAV_RS21850	-	-	-	-	-	-	-	-
		mce2C	Rv0591	BCG_RS03245	0	0	MAV_RS21845	-	-	-	-	-	-	-	-
		mce2D	Rv0592	BCG_RS03250*	0	0	MAV_RS21840	-	-	-	-	-	-	-	-
		mce2E	Rv0593	BCG_RS03255	0	0	MAV_RS21835	-	-	-	-	-	-	-	-
		mce2F	Rv0594	BCG_RS03260	0	0	MAV_RS21830	-	-	-	-	-	-	-	-
	Mce3	mce3A	Rv1966	0	0	OCU_RS32525	MAV_RS12070, MAV_RS09845	orf00292; orf01610	orf02068; orf04260; orf04487	orf00759; orf03291; orf04060	orf00332; orf01991	orf00292; orf01610	orf01752; orf04031	orf01789; orf04614; orf04842	orf01516; orf04014
		mce3B	Rv1967	0	0	OCU_RS31630	MAV_RS12075, MAV_RS09850	orf00293; orf01611; orf02975	orf02066; orf04486; orf04902	orf00757; orf03292; orf04169	orf00333; orf01992; orf02099	orf00293; orf01611; orf02975	orf01753; orf02799; orf04032	orf01787; orf04613; orf04841; orf05519	orf00721; orf01517; orf04015
		mce3C	Rv1968	0	0	OCU_RS31635	MAV_RS12080, MAV_RS09855	orf00294; orf01612; orf02974	orf02067; orf04258; orf04485; orf04903	orf00758; orf03293; orf04062; orf04170	orf00334; orf01993; orf02100	orf00294; orf01612; orf02974	orf01754; orf02798; orf04033	orf01788; orf04612; orf04840; orf05518	orf00722; orf01518; orf04016
		mce3D	Rv1969	0	0	OCU_RS31640	MAV_RS12085, MAV_RS09860	orf00295; orf01613; orf02973	orf02065; orf04257; orf04484; orf04904	orf00756; orf03294; orf04063; orf04171	orf00335; orf01994; orf02101	orf00295; orf01613; orf02973	orf01755; orf02797; orf04034	orf01786; orf04611; orf04839; orf05517	orf00723; orf01519; orf04017
		mce3E	Rv1970	0	0	OCU_RS31645	MAV_RS12090, MAV_RS25920*	orf00296; orf01614; orf02972	orf02064; orf04256; orf04483; orf04905	orf00755; orf03295; orf04064; orf04172	orf00336; orf01995; orf02102	orf00296; orf01614; orf02972	orf01756; orf02796; orf04035	orf01785; orf04610; orf04838; orf05516	orf00724; orf01520; orf04018
		mce3F	Rv1971	0	0	OCU_RS31650	MAV_RS12095, MAV_RS09885	orf00297; orf01615; orf02971	orf02063; orf04255; orf04482; orf04906	orf00754; orf03296; orf04065; orf04173	orf00337; orf01996; orf02103	orf00297; orf01615; orf02971	orf01757; orf02795; orf04036	orf01784; orf04609; orf04837; orf05515	orf00725; orf01521; orf04019
	Mce4	mce4A	Rv3499c	BCG_RS18280	MAB_4153c	OCU_RS27800	MAV_RS03175	orf03433	orf00314	orf02860	orf04575	orf03433	orf03237	orf03069	orf00274
		mce4B	Rv3498c	BCG_RS18275	MAB_4152c	OCU_RS27805	MAV_RS03180	orf03432	orf00313	orf02859	orf04574	orf03432	orf03236	orf03070	orf00275
		mce4C	Rv3497c	BCG_RS18270	MAB_4151c	OCU_RS27810	MAV_RS03185	orf03431	orf00312	orf02858	orf04573	orf03431	orf03235	orf03071	orf00276
		mce4D	Rv3496c	BCG_RS18265	MAB_4150c	OCU_RS27815	MAV_RS03190	orf03430	orf00311	orf02857	orf04572	orf03430	orf03234	orf03072	orf00277
		mce4E	Rv3495c	BCG_RS18260	MAB_4149c	OCU_RS27820	MAV_RS03195	orf03429	orf00310	orf02856	orf04571	orf03429	orf03233	orf03073	orf00278
		mce4F	Rv3494c	BCG_RS18255	MAB_4148c	OCU_RS27825	0	orf03428	orf00309	orf02855	orf04570	orf03428	orf03232	orf03074	orf00279
	Mce5	mce5A	-	0	MAB_4568c	OCU_RS36575	MAV_RS11385	orf01836	orf03986	orf03514	orf02436	orf01836	orf05019	orf03971	orf01859
		mce5B	-	0	MAB_1009c	OCU_RS36570	MAV_RS11380	orf01837	orf03985	orf03515	orf02435	orf01837	orf05018	orf03972	orf01858
		mce5C	-	0	MAB_1008c	OCU_RS36565	MAV_RS11375	orf01838	orf03984	orf03516	orf02434	orf01838	orf05017	orf03973	orf01857
		mce5D	-	0	MAB_1007c	OCU_RS36560	MAV_RS11370	orf01839	orf03983	orf03517	orf02433	orf01839	orf05016	orf03974	orf01856
		mce5E	-	0	MAB_1006c	OCU_RS36555	MAV_RS11365	orf01840	orf03982	orf03518	orf02432	orf01840	orf04874	orf03975	orf01855
		mce5F	-	0	MAB_1005c	OCU_RS36550	MAV_RS11360	orf01841	orf03981	orf03519	orf02431	orf01841	orf04875	orf03976	orf01854
	Mce6	mce6A	-	0	MAB_1695	0	0	-	-	-	-	-	-	-	-
		mce6B	-	0	MAB_1696	0	0	-	-	-	-	-	-	-	-
		mce6C	-	0	MAB_1697	0	0	-	-	-	-	-	-	-	-
		mce6D	-	0	MAB_1698	0	0	-	-	-	-	-	-	-	-
		mce6E	-	0	MAB_1699	0	0	-	-	-	-	-	-	-	-
		mce6F	-	0	MAB_1700	0	0	-	-	-	-	-	-	-	-
	Mce7	mce7A	-	0	0	OCU_RS29060	MAV_RS04540	orf03199	orf00090	orf02645	orf04354	orf03199	orf03019	orf03284	orf00493
		mce7B	-	0	0	OCU_RS29065	MAV_RS04545	orf03198	orf00089	orf02644	orf04353	orf03198	orf03018	orf03285	orf00494
		mce7C	-	0	0	OCU_RS29070	MAV_RS04550	orf03197	orf00088	orf02643	orf04352	orf03197	orf03017	orf03286	orf00495
		mce7D	-	0	0	OCU_RS29075	MAV_RS04555	orf03196	orf00087	orf02642	orf04351	orf03196	orf03016	orf03287	orf00496
		mce7E	-	0	0	OCU_RS29080	0	orf03195	orf00086	orf02640	orf04350	orf03195	orf03015	orf03288	orf00497
		mce7F	-	0	0	OCU_RS29085	MAV_RS04565	orf03194	orf00085	orf02639	orf04349	orf03194	orf03014	orf03289	orf00498
	Mce8	mce8A	-	0	0	0	0	-	-	-	-	-	-	-	-
		mce8B	-	0	0	0	0	-	-	-	-	-	-	-	-
		mce8C	-	0	0	0	0	-	-	-	-	-	-	-	-
		mce8D	-	0	0	0	0	-	-	-	-	-	-	-	-
		mce8E	-	0	0	0	0	-	-	-	-	-	-	-	-
		mce8F	-	0	0	0	0	-	-	-	-	-	-	-	-
	Mce9	mce9A	-	0	0	OCU_RS25540	MAV_RS00500	-	-	-	-	-	-	-	-
		mce9B	-	0	0	OCU_RS25545	MAV_RS00505	-	-	-	-	-	-	-	-
		mce9C	-	0	0	OCU_RS25550	MAV_RS00510	-	-	-	-	-	-	-	-
		mce9D	-	0	0	OCU_RS25555	MAV_RS00515	-	-	-	-	-	-	-	-
		mce9E	-	0	0	OCU_RS25560	MAV_RS00520	-	-	-	-	-	-	-	-
		mce9F	-	0	0	OCU_RS25565	MAV_RS00525	-	-	-	-	-	-	-	-
Manganese uptake	P(1)-type Mn2+ transporting ATPase	ctpC	Rv3270	BCG_RS16995	0	OCU_RS44815	MAV_RS20320	orf05166	orf05418	orf01088	orf00003	orf05166	orf01419	orf02118	orf03676
Phagosome arresting	Nucleoside diphosphate kinase	ndk	Rv2445c	BCG_RS12725	MAB_1606	OCU_RS33850	MAV_RS08260	orf02298	orf02997	orf01850	orf01238	orf02298	orf03902	orf00711	orf01386
	PE family protein	PE_PGRS30	Rv1651c	BCG_RS08730	0	0	0	-	-	-	-	-	-	-	-
	Tyrosine phosphatase	ptpA	Rv2234	BCG_RS11620	MAB_1900c	OCU_RS35770	MAV_RS10530	orf01965	orf03857	orf03640	orf02305	orf01965	orf04810	orf04102	orf01732
Protease	Proteasome-associated proteins	mpa	Rv2115c	BCG_RS10985	MAB_2162	OCU_RS36635	MAV_RS11445	orf01823	orf03999	orf03501	orf02449	orf01823	orf05032	orf03958	orf01872
		pafA	Rv2097c	BCG_RS10905	MAB_2183	OCU_RS36670	MAV_RS11475	orf01816	orf04006	orf03494	orf02456	orf01816	orf05039	orf03951	orf01879
	Zn++ metallophrotease	zmp1	Rv0198c	BCG_RS01215	MAB_4536	OCU_RS48725	MAV_RS23910	orf04329	orf01169	orf04897	orf02975	orf04329	orf00608	orf04329	orf02949
Regulation	(p)ppGpp synthesis and hydrolysis	relA	Rv2583c	BCG_RS13460	MAB_2876c	OCU_RS40940	MAV_RS16570	orf00795	orf01559	orf00228	orf00849	orf00795	orf02254	orf01281	orf04516
	DevR/S	devR/dosR	Rv3133c	BCG_RS16260	MAB_3891c	OCU_RS49790	MAV_RS19705	orf00114; orf04086	orf00927; orf02246	orf00938; orf04384	orf00155; orf03218	orf00114; orf04086	orf00374; orf01579	orf01969; orf03451	orf03182; orf03839
		devS	Rv3132c	BCG_RS16255	MAB_3890c	0	MAV_RS19700	orf00115	orf02245	orf00937	orf00156	orf00115	orf01580	orf01968	orf03840
	MosR	mosR	Rv0348	BCG_RS01985	0	0	0	-	-	-	-	-	-	-	-
	MprA/B	mprA	Rv0981	BCG_RS05345	MAB_1076	OCU_RS29760	MAV_RS05240	orf02906	orf02339	orf02502	orf01897	orf02906	orf02734	orf00052	orf00788
		mprB	Rv0982	BCG_RS05350	MAB_1077	OCU_RS29765	MAV_RS05245	orf02905	orf02340	orf02501	orf01896	orf02905	orf02733	orf00053	orf00789
	PhoP/R	phoP	Rv0757	BCG_RS04155	MAB_0673	OCU_RS27935	MAV_RS03375	orf03400	orf00282	orf02828	orf04539	orf03400	orf03206	orf03103	orf00307
		phoR	Rv0758	BCG_RS04160	MAB_0674	OCU_RS27940	MAV_RS03380	orf03399	orf00281	orf02827	orf04538	orf03399	orf03205	orf03104	orf00308
	PrrA/B	prrA	Rv0903c	BCG_RS04920	MAB_0956c	OCU_RS29435	MAV_RS04905	orf03127	orf00019	orf02573	orf04283	orf03127	orf02949	orf03354	orf00563
		prrB	Rv0902c	BCG_RS04915	MAB_0955c	OCU_RS29430	MAV_RS04900	orf03128	orf00020	orf02574	orf04284	orf03128	orf02950	orf03353	orf00562
	RegX3	regX3	Rv0491	BCG_RS02720	MAB_4047c	OCU_RS46980	MAV_RS22380	orf04682	orf03352	orf01581	orf03785	orf04682	orf00938	orf02605	orf02592
	SenX3	senX3	Rv0490	BCG_RS02715	MAB_4048c	OCU_RS46985	MAV_RS22385	orf04681	orf03351	orf01582	orf03784	orf04681	orf00937	orf02606	orf02593
	Sigma A	sigA/rpoV	Rv2703	BCG_RS14015	MAB_3009	OCU_RS41610	MAV_RS17215	orf00638	orf01723	orf00391	orf00686	orf00638	orf02096	orf01447	orf04359
	Sigma D	sigD	Rv3414c	0	0	0	0	orf05028	orf03692	orf01237	orf04128	orf05028	orf01282	orf02259	orf03538
	Sigma E	sigE	Rv1221	BCG_RS06635	MAB_1362	OCU_RS31215	MAV_RS06545*	orf02593	orf02699	orf02143	orf01536	orf02593	orf04942	orf00410	orf01091
	Sigma F	sigF	Rv3286c	BCG_RS17075	MAB_2511	OCU_RS44970	MAV_RS20430	orf05146	orf03812	orf01108	orf04247	orf05146	orf01400	orf02139	orf03656
	Sigma H	sigH	Rv3223c	BCG_RS16755	MAB_3543c	OCU_RS44525	MAV_RS20015	-	orf05480	orf01025	orf00066	-	orf01482; orf03369	orf02055	orf00144; orf03739
	Sigma L	sigL	Rv0735	BCG_RS04025	MAB_2163	OCU_RS45870	MAV_RS21255	orf04948	orf03611	orf01319	orf04047	orf04948	orf01199	orf02337	orf02332
	Sigma M	sigM	Rv3911	BCG_RS20355	MAB_4938	OCU_RS49895	MAV_RS25430	orf04068	orf00908	orf04405	orf03236	orf04068	orf00359	orf03470	orf03199
	WhiB3	whiB3	Rv3416	BCG_RS17905	MAB_3726	OCU_RS45490	MAV_RS20920	orf05026	orf03690	orf01239	orf04126	orf05026	orf01281	orf02261	orf02248
Secreted proteins	19-kD protein	lpqH	Rv3763	BCG_RS19610	MAB_0885c, MAB_2379	OCU_RS26330	MAV_RS01465	orf03768	orf00650	orf04649	orf03503	orf03768	orf00102	orf03736	orf03459
	Alpha-crystallin	hspX	Rv2031c	BCG_RS10560	MAB_4402	0	0	orf00754	orf01602	orf00269	orf00808	orf00754	orf01536; orf02213	orf01324	orf03796; orf04477
	Antigen 85 complex	fbpA	Rv3804c	BCG_RS19850	MAB_0176	OCU_RS26090	MAV_RS01025	orf03853	orf00696	orf04600	orf03453	orf03853	orf00149	orf03688	orf03412
		fbpB	Rv1886c	BCG_RS09900	0	OCU_RS37810	MAV_RS13425	orf01510	orf04568	orf03211	orf02717	orf01510	orf04431	orf04924	orf02139
		fbpC	Rv0129c	BCG_RS00850	0	OCU_RS49265	MAV_RS24870	orf04202	orf01042	orf04771	orf03102	orf04202	orf00486	orf04203	orf03071
	Enhanced intracellular survival protein	eis	Rv2416c	BCG_RS12560	MAB_4124	OCU_RS33540	MAV_RS07930	-	-	-	-	-	-	-	-
	Protein kinase G	pknG	Rv0410c	BCG_RS02295	MAB_4224	OCU_RS47515	MAV_RS22835	orf04580	orf03251	orf05419	orf03684	orf04580	orf00835	orf02708	orf02694
Secretion system	Accessory secretion factor	secA2	Rv1821	BCG_RS09565	MAB_2397	OCU_RS38175	MAV_RS13805	orf01427	orf04651	orf03128	orf02800	orf01427	orf04514	orf05010	orf02224
	ESX-1 (T7SS)	PE35	Rv3872	0	0	0	0	orf03746	orf00628	orf04670	orf03524	orf03746	orf00080	orf03757	orf03480
		PPE68	Rv3873	BCG_RS15690	0	0	0	orf03926	orf00767	-	orf03378	orf03926	orf00220	orf03615	orf03338
		eccA1	Rv3868	BCG_RS20185	0	0	0	orf03921	orf00763	-	orf03383	orf03921	orf00216	orf03620	orf03343
		eccB1	Rv3869	BCG_RS20190	0	0	0	orf03922	orf00764	-	orf03382	orf03922	orf00217	orf03619	orf03342
		eccCa1	Rv3870	BCG_RS20195	0	0	0	orf03923	orf00765	-	orf03381	orf03923	orf00218	orf03618	orf03341
		eccCb1	Rv3871	BCG_RS20200*	0	0	0	orf03924	orf00766	-	orf03380	orf03924	orf00219	orf03617	orf03340
		eccD1	Rv3877	0	0	0	0	orf03932	orf00772	-	orf03372	orf03932	orf00226	orf03609	orf03334
		eccE1	Rv3882c	BCG_RS20215	0	0	0	orf03941	orf00781	orf04530	orf03363	orf03941	orf00235	orf03600	orf03325
		espA	Rv3616c	BCG_RS18870	0	0	0	-	-	-	-	-	-	-	-
		espB	Rv3881c	BCG_RS20210	0	0	0	-	-	-	-	-	-	-	-
		espC	Rv3615c	BCG_RS18865	0	0	0	-	-	-	-	-	-	-	-
		espD	Rv3614c	BCG_RS18860	0	0	0	-	-	-	-	-	-	-	-
		espE	Rv3864	BCG_RS20165	0	0	0	-	-	-	-	-	-	-	-
		espF	Rv3865	BCG_RS20170	0	0	0	-	-	-	-	-	-	-	-
		espG1	Rv3866	BCG_RS20175	0	0	0	orf03919	orf00761	-	orf03385	orf03919	orf00214	orf03622	orf03345
		espH	Rv3867	BCG_RS20180	0	0	0	orf03920	orf00762	-	orf03384	orf03920	orf00215	orf03621	orf03344
		espI	Rv3876	BCG_RS02930	0	0	0	orf03930	-	-	orf03375	orf03930	orf00225	orf03612	-
		espJ	Rv3878	0	0	0	0	-	-	-	-	-	-	-	-
		espK	Rv3879c	0	0	0	0	orf03935	orf00775	orf04536	orf03369	orf03935	orf00229	orf03606	orf03331
		espL	Rv3880c	BCG_RS20205	0	0	0	orf03936	orf00776	orf04535	orf03368	orf03936	orf00230	orf03605	orf03330
		espR	Rv3849	BCG_RS20090	MAB_0115c	OCU_RS25930	MAV_RS00870	orf03893	orf00736	orf04559	orf03413	orf03893	orf00189	orf03647	orf03371
		esxA	Rv3875	0	0	0	0	orf03928	orf00770	-	orf03376	orf03928	orf00223	orf03613	orf03336
		esxB	Rv3874	0	0	0	0	orf03927	orf00768	-	-	orf03927	orf00222	orf03614	orf03337
		mycP1	Rv3883c	BCG_RS20220	0	0	0	orf03942	orf00782	orf04529	orf03362	orf03942	orf00236	orf03599	orf03324
	ESX-2 (T7SS)	Rv3888c	Rv3888c	BCG_RS20245*	0	OCU_RS25810	MAV_RS00760	orf03947	orf00787	orf04524	orf03357	orf03947	orf00241	orf03594	orf03319
		PE36	Rv3893c	BCG_RS20270	0	OCU_RS25785	MAV_RS00735	orf03952	orf00792	orf04519	orf03352	orf03952	orf00246	orf03589	orf03314
		PPE69	Rv3892c	BCG_RS20265	0	OCU_RS25790	MAV_RS00740*	orf03951	orf00791	orf04520	orf03353	orf03951	orf00245	orf03590	orf03315
		eccA2	Rv3884c	BCG_RS20225	0	OCU_RS25830	MAV_RS00780	orf03943	orf00783	orf04528	orf03361	orf03943	orf00237	orf03598	orf03323
		eccB2	Rv3895c	BCG_RS20280	0	OCU_RS49815	MAV_RS25360	orf04081	orf00922	orf04389	orf03223	orf04081	orf00369	orf03456	orf03187
		eccC2	Rv3894c	BCG_RS20275*	0	OCU_RS49810	0	orf04082	orf00923	orf04388	orf03222	orf04082	orf00370	orf03455	orf03186
		eccD2	Rv3887c	BCG_RS20240	0	OCU_RS25815	MAV_RS00765	orf03946	orf00786	orf04525	orf03358	orf03946	orf00240	orf03595	orf03320
		eccE2	Rv3885c	BCG_RS20230	0	OCU_RS25825	MAV_RS00775	orf03944	orf00784	orf04527	orf03360	orf03944	orf00238	orf03597	orf03322
		espG2	Rv3889c	BCG_RS20250	0	OCU_RS25805	MAV_RS00755	orf03948	orf00788	orf04523	orf03356	orf03948	orf00242	orf03593	orf03318
		esxC	Rv3890c	BCG_RS20255*	0	OCU_RS25800	MAV_RS00750	orf03949	orf00789	orf04522	orf03355	orf03949	orf00243	orf03592	orf03317
		esxD	Rv3891c	BCG_RS20260	0	OCU_RS25795	MAV_RS00745	orf03950	orf00790	orf04521	orf03354	orf03950	orf00244	orf03591	orf03316
		mycP2	Rv3886c	BCG_RS20235	0	OCU_RS25820	MAV_RS00770	orf03945	orf00785	orf04526	orf03359	orf03945	orf00239	orf03596	orf03321
	ESX-3 (T7SS)	PE5	Rv0285	BCG_RS01670	MAB_2231c	OCU_RS48140	MAV_RS23405	orf04446	orf01282	orf05011	orf02860	orf04446	orf00718	orf04444	orf02839
		PPE4	Rv0286	BCG_RS01675	MAB_2230c	OCU_RS48135	MAV_RS23400	orf04441; orf04447	orf01277; orf01283	orf05006; orf05012	orf02859; orf02864	orf04441; orf04447	orf00714; orf00719; orf04195	orf04439; orf04445	orf01899; orf02838; orf02843
		eccA3	Rv0282	BCG_RS01655	MAB_2234c	OCU_RS48155	MAV_RS23420	orf04443	orf01279	orf05008	orf02863	orf04443	orf00715	orf04441	orf02842
		eccB3	Rv0283	BCG_RS01660	MAB_2233c	OCU_RS48150	MAV_RS23415	orf04444	orf01280	orf05009	orf02862	orf04444	orf00716	orf04442	orf02841
		eccC3	Rv0284	BCG_RS01665	MAB_2232c	OCU_RS48145	0	orf04445	orf01281	orf05010	orf02861	orf04445	orf00717	orf04443	orf02840
		eccD3	Rv0290	BCG_RS01695	MAB_2226c	OCU_RS48115	MAV_RS23380	orf04451	orf01287	orf05016	orf02855	orf04451	orf00723	orf04449	orf02834
		eccE3	Rv0292	BCG_RS01705	MAB_2224c	OCU_RS48105	MAV_RS23370	orf04453	orf01289	orf05018	orf02853	orf04453	orf00725	orf04451	orf02832
		espG3	Rv0289	BCG_RS01690	MAB_2227c	OCU_RS48120	MAV_RS23385	orf04450	orf01286	orf05015	orf02856	orf04450	orf00722	orf04448	orf02835
		esxG	Rv0287	BCG_RS01680	MAB_2229c	OCU_RS48130	MAV_RS23395	orf04448	orf01284	orf05013	orf02858	orf04448	orf00720	orf04446	orf02837
		esxH	Rv0288	BCG_RS01685	MAB_2228c	OCU_RS48125	MAV_RS23390	orf04449	orf01285	orf05014	orf02857	orf04449	orf00721	orf04447	orf02836
		mycP3	Rv0291	BCG_RS01700	MAB_2225c	OCU_RS48110	MAV_RS23375	orf04452	orf01288	orf05017	orf02854	orf04452	orf00724	orf04450	orf02833
	ESX-4 (T7SS)	Rv3446c	Rv3446c	BCG_RS18035	0	OCU_RS45655	MAV_RS21050	orf04992	orf03655	orf01272	orf04092	orf04992	orf01243	orf02293	orf02287
		eccB4	Rv3450c	BCG_RS18055	MAB_3759c	OCU_RS45675	MAV_RS21070	orf04988	orf03651	orf01276	orf04088	orf04988	orf01239	orf02297	orf02291
		eccC4	Rv3447c	BCG_RS18040	MAB_3756c	OCU_RS45660	MAV_RS21055	orf04991	orf03654	orf01273	orf04091	orf04991	orf01242	orf02294	orf02288
		eccD4	Rv3448	BCG_RS18045	MAB_3757	OCU_RS45665	MAV_RS21060	orf04990	orf03653	orf01274	orf04090	orf04990	orf01241	orf02295	orf02289
		esxT	Rv3444c	BCG_RS18025	0	OCU_RS45645	MAV_RS21040	orf04994	orf03657	orf01270	orf04094	orf04994	orf01245	orf02291	orf02285
		esxU	Rv3445c	BCG_RS18030	0	OCU_RS45650	MAV_RS21045	orf04993	orf03656	orf01271	orf04093	orf04993	orf01244	orf02292	orf02286
		mycP4	Rv3449	BCG_RS18050	MAB_3758	OCU_RS45670	MAV_RS21065	orf04989	orf03652	orf01275	orf04089	orf04989	orf01240	orf02296	orf02290
	ESX-5 (T7SS)	Rv1794	Rv1794	BCG_RS09425	0	OCU_RS38285	MAV_RS13935	orf01409	orf04669	orf03110	orf02819	orf01409	orf04534	orf05028	orf02243
		Rv1786	Rv1786	BCG_RS09385	0	OCU_RS38335	MAV_RS12370	orf01399	orf04345; orf05172; orf05264	orf03800; orf03964; orf05411	orf04762; orf04924; orf05359	orf01399	orf03516	orf00969; orf04700; orf05218	orf04738
		PE18	Rv1788	BCG_RS09395	0	OCU_RS38325	MAV_RS13910	-	-	-	-	-	orf05053	-	orf05102
		PE19	Rv1791	BCG_RS09410	0	OCU_RS38300	0	orf01401; orf01406; orf04779	orf03448; orf05262	orf01484; orf05413; orf05519	orf03880; orf05361	orf01401; orf01406; orf04779	orf01042	orf02504; orf05032; orf05216	orf02246; orf02489
		PPE25	Rv1787	BCG_RS09390	PPE25	OCU_RS38330	MAV_RS13975	orf01400; orf01403; orf04485	orf05263; orf05555	orf05412; orf05516	orf02821; orf05360; orf05509	orf01400; orf01403; orf04485	-	orf04485; orf05217; orf05598	-
		PPE26	Rv1789	BCG_RS09400	0	OCU_RS38320	MAV_RS13955	orf01402; orf01405; orf04484	orf01321	orf05049	orf02822	orf01402; orf01405; orf04484	-	orf04483	-
		PPE27	Rv1790	BCG_RS09405	0	OCU_RS38315	0	-	orf01323	orf05050	-	-	-	-	-
		PPE41	Rv2430c	BCG_RS12645	0	0	0	-	-	-	-	-	-	-	-
		cyp143	Rv1785c	BCG_RS09380	0	OCU_RS38340	MAV_RS13985	orf01398; orf04486	orf01324; orf04245; orf05265	orf04074; orf04125; orf05051; orf05410	orf02005; orf02053; orf02820; orf05358	orf01398; orf04486	orf03517	orf04486; orf04599; orf05219	orf04739
		eccA5	Rv1798	BCG_RS09445	0	OCU_RS38265	MAV_RS13915	orf01413	orf04665	orf03114	orf02814	orf01413	orf04530	orf05024	orf02239
		eccB5	Rv1782	BCG_RS09370	0	OCU_RS38350	MAV_RS13995	orf01396	orf05267	orf05408	orf05356	orf01396	orf03519	orf05221	orf04741
		eccC5	Rv1783	BCG_RS09375	0	OCU_RS38345	MAV_RS13990	-	-	-	-	-	-	-	-
		eccB5	Rv1784	BCG_RS09370	0	OCU_RS38350	MAV_RS13995	orf01397	orf05266	orf05409	orf05357	orf01397	orf03518	orf05220	orf04740
		eccD5	Rv1795	BCG_RS09430	0	OCU_RS38280	MAV_RS13930	orf01410	orf04668	orf03111	orf02818	orf01410	orf04533	orf05027	orf02242
		eccE5	Rv1797	BCG_RS09440	0	OCU_RS38270	MAV_RS13920	orf01412	orf04666	orf03113	orf02815	orf01412	orf04531	orf05025	orf02240
		esxM	Rv1792*	BCG_RS09415	0	OCU_RS38295	MAV_RS13945	orf01407; orf02801; orf03566	orf00447; orf02445; orf04671	orf02395; orf02993; orf05521	orf01790; orf04708; orf05515	orf01407; orf02801; orf03566	orf02627; orf03397; orf04536	orf00158; orf02936; orf05030	orf00116; orf00893; orf02245
		esxN	Rv1793	BCG_RS09420	0	OCU_RS38290	MAV_RS13940	orf01408; orf02802; orf03565	orf00446; orf02444; orf04670	orf02396; orf02992	orf01791; orf04707	orf01408; orf02802; orf03565	orf02628; orf03396; orf04535	orf00157; orf02937; orf05029	orf00117; orf00892; orf02244
		mycP5	Rv1796	BCG_RS09435	0	OCU_RS38275	MAV_RS13925	orf01411	orf04667	orf03112	orf02816	orf01411	orf04532	orf05026	orf02241
Stress adaptation	AhpC	ahpC	Rv2428	BCG_RS12635	MAB_4408c	OCU_RS37905	MAV_RS13535	orf01484	orf04594	orf03185	orf02744	orf01484	orf04457	orf04950	orf02165
	Catalase-peroxidase	katG	Rv1908c	BCG_RS10015	MAB_2470c	OCU_RS37485	MAV_RS13130	orf01641	orf04455	orf03322	orf02631	orf01641	orf04346	orf04811	orf02052
	Cu	sodC	Rv0432	BCG_RS02405	MAB_4248c	OCU_RS47330	MAV_RS22690	orf04615; orf05025	orf03285; orf03689	orf01240; orf01648	orf03719; orf04125	orf04615; orf05025	orf00870; orf01278	orf02262; orf02672	orf02252; orf02659
	Iron-cofactored SOD	sodA	Rv3846	BCG_RS20075	MAB_0118c	OCU_RS25945	MAV_RS00880	orf03891	orf00734	orf04561	orf03415	orf03891	orf00187	orf03649	orf03373
	Pore-forming protein	ompA	Rv0899	BCG_RS04900	0	0	0	-	-	-	-	-	-	-	-
	Catalase(Neisseria)	katA	-	0	0	0	0	orf03672	orf00555	orf03099	orf05372	orf03672	orf03505	orf02826	orf00010
Toxin	Mycolactone	mlsA1	-	0	0	0	0	-	-	-	-	-	-	-	-
		mlsA2	-	0	0	0	0	-	-	-	-	-	-	-	-
		mlsB	-	0	0	0	0	-	-	-	-	-	-	-	-
Colonization and Immune evasion	Capsule biosynthesis and transport(Campylobacter)		-	0	0	0	0	orf02852	orf02395	orf02447	orf01842	orf02852	orf02679	orf00107	orf00842
Others	O-antigen(Yersinia)		-	0	0	0	0	-	orf01373	orf00018	orf01032	-
		ddhA		0	0	0	0				orf01033
note: - or 0 indicated for gene absence
